# Supplementary material for: Glycosylation of a key cubilin Asn residue results in reduced binding to albumin
Source: J Biol Chem. 2022 Aug 13;298(10):102371. doi: 10.1016/j.jbc.2022.102371 (PMC9485058; doi:10.1016/j.jbc.2022.102371)
Supplement: Supplemental Table S2 [file mmc2.xlsx]

## Sheet: Sheet1
Table S2- Cubilin7,8 glycan structures detected
CGGNLTTPTGVL					CDNVVIVNK					CNW					TIQATTGNTVNY
(Cubilin 7)					(Cubilin 8 site 1)					(Cubilin 8 site 2)					(Cubilin 8 site 3)
Glycan	Detected m/z	Theoretical m/z	ppm		Glycan	Detected m/z	Theoretical m/z	ppm		Glycan	Detected m/z	Theoretical m/z	ppm		Glycan	Detected m/z	Theoretical m/z	ppm
Non-glycosylated	ND				Non-glycosylated	530.779	530.777	4.71008		Non-glycosylated	ND				Non-glycosylated	641.821	641.817	5.06375
2400	ND				2400	1057.97	1057.96	5.48224		2400	ND				2400	Not Detected(ND)
2500	1203.52	1203.51	5.98	No MS2	2500	1138.99	1138.99	5.48733		2500	848.305	848.3	5.42261		2500	1250.03	1250.03	4.1999
2600	ND				2600	1220.02	1220.01	6.72123		2600	ND				2600	ND
2700	ND				2700	1301.05	1301.04	4.88		2700	ND				2700	ND
2800	ND				2800	1382.07	1382.07	5.35		2800	ND				2800	ND
3300	ND				3300	1078.48	1078.47	5.65614		3300	787.792	787.787	5.45833		3300	ND
3400	ND				3400	1159.51	1159.5	5.17464		3400	970.358	970.353	4.53443		3400	ND
3500	ND				3500	1240.54	1240.53	6.85192		3500	ND				3500	ND
3600	ND				3600	1321.56	1321.55	6.12915		3600	ND				3600	ND
4400	ND				4400	1261.05	1261.04	5.70957		4400	ND				4400	ND
4500	ND				4500	1342.07	1342.07	5.58839		4500	ND				4500	ND
3310	ND				3310	1151.51	1151.5	4.16846		3310	ND				3310	1262.55	1262.54	3.48503
3410	ND				3410	1232.53	1232.53	3.32649		3410	ND				3410	ND
3510	ND				3510	1313.56	1313.56	5.78582		3510	ND				3510	ND
4310	1317.56	1317.57	-7.4	No MS2	4310	1253.05	1253.04	3.43164		4310	ND				4310	1364.09	1364.08	4.03201
4410	1398.61	1398.59	1.04	No MS2	4410	1334.08	1334.07	7.72074		4410	ND				4410	1445.12	1445.11	6.0203
4510	1479.62	1479.62	1.59	No MS2	4510	1415.11	1415.1	6.71332		4510	ND				4510	ND
5410	ND				5410	1435.62	1435.61	6.40843		5410	ND				5410	ND
5510	ND				5510	1516.65	1516.64	8.76941		5510	ND				5510	ND
5610	ND				5610	1597.67	1597.66	5.1325		5610	ND				5610	ND
3320	ND				3320	1224.52	1224.53	-8.08472		3320	ND				3320	ND
3420	ND				3420	1305.55	1305.56	-3.21701		3420	ND				3420	ND
4320	ND				4320	884.377	884.384	-8.02819		4320	ND				4320	ND
4420	ND				4420	1407.11	1407.1	5.47225		4420	ND				4420	ND
4520	ND				4520	1488.13	1488.13	4.50231		4520	ND				4520	ND
5620	ND				5620	1114.14	1114.13	6.0735		5620	ND				5620	ND
3411	ND				3411	1378.09	1378.08	5.58749		3411	ND				3411	ND
4411	ND				4411	1479.63	1479.62	5.67714		4411	ND				4411	1590.67	1590.66	6.0981
4501	ND				4501	1487.62	1487.61	6.75578		4501	ND				4501	ND
4511	ND				4511	1560.65	1560.64	4.80571		4511	ND				4511	1671.7	1671.68	7.71677
4521	ND				4521	1633.68	1633.67	6.09057		4521	ND				4521	ND
5411	ND				5411	1581.16	1581.16	4.9331		5411	ND				5411	1128.47	1128.47	5.90772
5421	ND				5421	1654.19	1654.19	1.36019		5421	ND				5421	ND
5511	ND				5511	1662.19	1662.18	3.7902		5511	ND				5511	1182.49	1182.49	4.11563
5611	ND				5611	1743.22	1743.21	4.70397		5611	ND				5611	1236.51	1236.5	5.79592
4512	ND				4512	1137.8	1137.8	5.15616		4512	ND				4512	ND
Note: glycan structure X-X-X-X stands for HexNAc-Hexose-Deoxyhexose-NeuAc. For example, 3411 mean the glycan is composed of 3 HexNAc, 4 Hexose, 1 Deoxyhexose and 1 NeuAc.
