# Supplementary material for: Glycosylation of a key cubilin Asn residue results in reduced binding to albumin
Source: J Biol Chem. 2022 Aug 13;298(10):102371. doi: 10.1016/j.jbc.2022.102371 (PMC9485058; doi:10.1016/j.jbc.2022.102371)
Supplement: Supplemental Table S4 [file mmc4.xlsx]

## Sheet: Sheet1
Table S4 All Cubilin glycopeptides and glycans found in young nonproteinuric and old proteinuric kidney cortex samples
Note: glycan structure X-X-X-X stands for HexNAc-Hexose-Deoxyhexose-NeuAc. For example, 3411 mean the glycan is composed of 3 HexNAc, 4 Hexose, 1 Deoxyhexose and 1 NeuAc.
Glycosylation site is shown in the bracket after the peptide sequence.				Red highlighted m/z was the detected m/z of the glycopeptide in MS1 searching.
Detected glycopeptides from young rats								Detected glycopeptides from old rats
peptide: GVNCTWHVVVQRGQLIR (957)			peptide mass: 2021.0741					peptide: GVNCTWHVVVQRGQLIR (957)			peptide mass: 2021.0741
glycan	glycan mass	glycopeptide mass	[M+2H]2+	[M+3H]3+	[M+4H]4+	MS2	CUB5	glycan	glycan mass	glycopeptide mass	[M+2H]2+	[M+3H]3+	[M+4H]4+	MS2
5620	2279.83	4300.9	2151.46	1434.64	1076.23	YES		5620	2279.83	4300.9	2151.46	1434.64	1076.23	YES
peptide: GVNCTWHVVVQR(957)			peptide mass:1453.7248				CUB5	peptide: GVNCTWHVVVQR(957)			peptide mass:1453.7248
glycan	glycan mass	glycopeptide mass	[M+2H]2+	[M+3H]3+	[M+4H]4+	MS2		glycan	glycan mass	glycopeptide mass	[M+2H]2+	[M+3H]3+	[M+4H]4+	MS2
3510	1565.56	3019.28	1510.65	1007.44	755.829	YES		3510	1565.56	3019.28	1510.65	1007.44	755.829	YES
4420	1752.64	3206.37	1604.19	1069.8	802.6	YES		4501	1913.68	3367.4	1684.71	1123.48	842.858	No
4501	1913.68	3367.4	1684.71	1123.48	842.858	YES		4511	2059.73	3513.46	1757.74	1172.16	879.373	YES
4511	2059.73	3513.46	1757.74	1172.16	879.373	YES		4502	2204.77	3658.5	1830.26	1220.51	915.632	YES
4502	2204.77	3658.5	1830.26	1220.51	915.632	YES		4601	2075.73	3529.46	1765.74	1177.49	883.372	YES
4601	2075.73	3529.46	1765.74	1177.49	883.372	YES
								peptide:ICGNETLFPIRSVSNK(781)			peptide mass: 1833.9407
peptide:ICGNETLFPIRSVSNK(781)			peptide mass: 1833.9407				CUB 3	glycan	glycan mass	glycopeptide mass	[M+2H]2+	[M+3H]3+	[M+4H]4+	MS2
glycan	glycan mass	glycopeptide mass	[M+2H]2+	[M+3H]3+	[M+4H]4+	MS2		4500	1622.58	3456.52	1729.27	1153.18	865.138	YES
4500	1622.58	3456.52	1729.27	1153.18	865.138	YES
peptide: ICGNETLFPIR(781)			peptide mass: 1318.6703					peptide: ICGNETLFPIR(781)			peptide mass: 1318.6703
glycan	glycan mass	glycopeptide mass	[M+2H]2+	[M+3H]3+	[M+4H]4+	MS2		glycan	glycan mass	glycopeptide mass	[M+2H]2+	[M+3H]3+	[M+4H]4+	MS2
3510	1565.56	2884.23	1443.12	962.418	722.065	YES	CUB3	3510	1565.56	2884.23	1443.12	962.418	722.065	YES
5510	1971.72	3290.39	1646.2	1097.8	823.605	YES		5510	1971.72	3290.39	1646.2	1097.8	823.605	YES
5610	2133.77	3452.44	1727.23	1151.82	864.118	YES		5610	2133.77	3452.44	1727.23	1151.82	864.118	NO
3320	1387.51	2706.18	1354.1	903.069	677.554	YES		3320	1387.51	2706.18	1354.1	903.069	677.554	YES
5411	2100.76	3419.43	1710.72	1140.82	855.866	YES		5411	2100.76	3419.43	1710.72	1140.82	855.866	YES
5511	2262.81	3581.48	1791.75	1194.84	896.379	YES		5511	2262.81	3581.48	1791.75	1194.84	896.379	YES
5611	2424.87	3743.54	1872.78	1248.85	936.892	YES		5611	2424.87	3743.54	1872.78	1248.85	936.892	YES
peptide: TDSTLNGRGFNASWR(1500)			peptide mass: 1680.7968					peptide: TDSTLNGRGFNASWR(1500)			peptide mass: 1680.7968
glycan	glycan mass	glycopeptide mass	[M+2H]2+	[M+3H]3+	[M+4H]4+	MS2	CUB9	glycan	glycan mass	glycopeptide mass	[M+2H]2+	[M+3H]3+	[M+4H]4+	MS2
3410	1403.51	3084.3	1543.16	1029.11	772.084	YES		3410	1403.51	3084.3	1543.16	1029.11	772.084	YES
4502	2204.77	3885.57	1943.79	1296.2	972.4	YES		4502	2204.77	3885.57	1943.79	1296.2	972.4	NO
peptide: QRCDNVVIVNK(1285)			peptide mass: 1343.6979					peptide: QRCDNVVIVNK(1285)			peptide mass: 1343.6979
glycan	glycan mass	glycopeptide mass	[M+2H]2+	[M+3H]3+	[M+4H]4+	MS2	CUB 8	glycan	glycan mass	glycopeptide mass	[M+2H]2+	[M+3H]3+	[M+4H]4+	MS2
2600	1378.48	2722.17	1362.09	908.399	681.551	YES		2600	1378.48	2722.17	1362.09	908.399	681.551	YES
2700	1540.53	2884.23	1443.12	962.417	722.064	No		2700	1540.53	2884.23	1443.12	962.417	722.064	NO
3411	1694.6	3038.3	1520.16	1013.77	760.583	YES		3411	1694.6	3038.3	1520.16	1013.77	760.583	YES
4512	2350.83	3694.53	1848.27	1232.52	924.64	YES		4512	2350.83	3694.53	1848.27	1232.52	924.64	YES
4502	2204.77	3548.47	1775.24	1183.83	888.125	No		4502	2204.77	3548.47	1775.24	1183.83	888.125	YES
								peptide:CDNVVIVNK(1285)			peptide mass: 1059.5383
peptide:CDNVVIVNK(1285)			peptide mass: 1059.5383					glycan	glycan mass	glycopeptide mass	[M+2H]2+	[M+3H]3+	[M+4H]4+	MS2
glycan	glycan mass	glycopeptide mass	[M+2H]2+	[M+3H]3+	[M+4H]4+	MS2	CUB8	2400	1054.37	2113.91	1057.96	705.644	529.485	YES
2500	1216.42	2275.96	1138.99	759.662	569.998	YES		2500	1216.42	2275.96	1138.99	759.662	569.998	YES
2600	1378.48	2438.01	1220.01	813.679	610.511	YES		2600	1378.48	2438.01	1220.01	813.679	610.511	NO
2700	1540.53	2600.07	1301.04	867.697	651.025	YES		2700	1540.53	2600.07	1301.04	867.697	651.025	YES
2800	1702.58	2762.12	1382.07	921.714	691.538	YES		2800	1702.58	2762.12	1382.07	921.714	691.538	NO
5410	1809.67	2869.2	1435.61	957.409	718.309	No		3600	1581.55	2641.09	1321.55	881.372	661.281	NO
3320	1387.51	2447.05	1224.53	816.691	612.771	No		4521	2205.79	3265.33	1633.67	1089.45	817.341	YES
5421	2246.82	3306.36	1654.19	1103.13	827.597	No		5411	2100.76	3160.3	1581.16	1054.44	791.083	NO
Glycans found in both young & old cubilin 8 domain								5421	2246.82	3306.36	1654.19	1103.13	827.597	NO
Glycans found only in young cubilin 8 domain								5511	2262.81	3322.35	1662.18	1108.46	831.596	NO
Glycans found in only old cubilin 8 domain								5611	2424.87	3484.41	1743.21	1162.48	872.109	NO
Detected glycopeptides from young rats								Detected glycopeptides from old rats
peptide: EGNATGHLIGR(1802)			peptide mass: 1123.5734				CUB12	peptide: EGNATGHLIGR(1802)			peptide mass: 1123.5734
glycan	glycan mass	glycopeptide mass	[M+2H]2+	[M+3H]3+	[M+4H]4+	MS2		glycan	glycan mass	glycopeptide mass	[M+2H]2+	[M+3H]3+	[M+4H]4+	MS2
3500	1419.5	2543.08	1272.55	848.7	636.777	YES		3500	1419.5	2543.08	1272.55	848.7	636.777	YES
3600	1581.55	2705.13	1353.57	902.717	677.29	YES		3600	1581.55	2705.13	1353.57	902.717	677.29	YES
4510	1768.64	2892.21	1447.11	965.079	724.061	YES		4510	1768.64	2892.21	1447.11	965.079	724.061	YES
5410	1809.67	2933.24	1467.63	978.754	734.318	No		5510	1971.72	3095.29	1548.65	1032.77	774.831	YES
5510	1971.72	3095.29	1548.65	1032.77	774.831	YES		5610	2133.77	3257.35	1629.68	1086.79	815.344	YES
5610	2133.77	3257.35	1629.68	1086.79	815.344	YES		5411	2100.76	3224.33	1613.18	1075.79	807.092	YES
5411	2100.76	3224.33	1613.18	1075.79	807.092	YES		5421	2246.82	3370.39	1686.2	1124.47	843.606	NO
5421	2246.82	3370.39	1686.2	1124.47	843.606	No		5511	2262.81	3386.39	1694.2	1129.8	847.605	YES
5511	2262.81	3386.39	1694.2	1129.8	847.605	YES		5611	2424.87	3548.44	1775.23	1183.82	888.118	YES
5611	2424.87	3548.44	1775.23	1183.82	888.118	YES		4512	2350.83	3474.4	1738.21	1159.14	869.609	YES
4512	2350.83	3474.4	1738.21	1159.14	869.609	YES
4601	2075.73	3199.3	1600.66	1067.44	800.834	YES
peptide: FTSDTSVAGTGFNASFHK(2085)			peptide mass: 1872.8642				CUB14	peptide: FTSDTSVAGTGFNASFHK(2085)			peptide mass: 1872.8642
glycan	glycan mass	glycopeptide mass	[M+2H]2+	[M+3H]3+	[M+4H]4+	MS2		glycan	glycan mass	glycopeptide mass	[M+2H]2+	[M+3H]3+	[M+4H]4+	MS2
2400	1054.37	2927.23	1464.62	976.753	732.816	No		2400	1054.37	2927.23	1464.62	976.753	732.816	NO
2500	1216.42	3089.29	1545.65	1030.77	773.33	No		2500	1216.42	3089.29	1545.65	1030.77	773.33	NO
2600	1378.48	3251.34	1626.68	1084.79	813.843	No		5410	1809.67	3682.53	1842.27	1228.52	921.64	YES
2700	1540.53	3413.39	1707.7	1138.81	854.356	YES		3411	1694.6	3567.47	1784.74	1190.16	892.875	YES
3600	1581.55	3454.42	1728.22	1152.48	864.613	YES		4411	1897.68	3770.55	1886.28	1257.86	943.644	YES
5410	1809.67	3682.53	1842.27	1228.52	921.64	YES		4501	1913.68	3786.54	1894.28	1263.19	947.643	YES
3411	1694.6	3567.47	1784.74	1190.16	892.875	YES		4511	2059.73	3932.6	1967.31	1311.87	984.158	YES
4411	1897.68	3770.55	1886.28	1257.86	943.644	No
4501	1913.68	3786.54	1894.28	1263.19	947.643	YES
4511	2059.73	3932.6	1967.31	1311.87	984.158	YES
peptide: LCSRVNVTNEFK(2531)			peptide mass: 1465.7347				CUB18	peptide: LCSRVNVTNEFK(2531)			peptide mass: 1465.7347
glycan	glycan mass	glycopeptide mass	[M+2H]2+	[M+3H]3+	[M+4H]4+	MS2		glycan	glycan mass	glycopeptide mass	[M+2H]2+	[M+3H]3+	[M+4H]4+	MS2
2700	1540.53	3006.26	1504.14	1003.1	752.574	No		4511	2059.73	3525.47	1763.74	1176.16	882.375	YES
4511	2059.73	3525.47	1763.74	1176.16	882.375	YES
peptide: VNVTNEFKSSGNTMK(2531)			peptide mass: 1654.7985					peptide: VNVTNEFKSSGNTMK(2531)			peptide mass: 1654.7985
glycan	glycan mass	glycopeptide mass	[M+2H]2+	[M+3H]3+	[M+4H]4+	MS2		glycan	glycan mass	glycopeptide mass	[M+2H]2+	[M+3H]3+	[M+4H]4+	MS2
2800	1702.58	3357.38	1679.7	1120.13	840.353	No		3300	1095.4	2750.2	1376.11	917.74	688.557	YES
3300	1095.4	2750.2	1376.11	917.74	688.557	YES		3400	1257.45	2912.25	1457.13	971.757	729.07	YES
3400	1257.45	2912.25	1457.13	971.757	729.07	YES		3500	1419.5	3074.3	1538.16	1025.77	769.583	NO
3500	1419.5	3074.3	1538.16	1025.77	769.583	No		4420	1752.64	3407.44	1704.73	1136.82	852.869	YES
3420	1549.57	3204.36	1603.19	1069.13	802.099	YES
4320	1590.59	3245.39	1623.7	1082.8	812.355	YES
4420	1752.64	3407.44	1704.73	1136.82	852.869	YES
4512	2350.83	4005.63	2003.82	1336.22	1002.42	No
peptide: VWEGRLMINK(2875)			peptide mass: 1244.6699				CUB21	peptide: VWEGRLMINK(2875)			peptide mass: 1244.6699
glycan	glycan mass	glycopeptide mass	[M+2H]2+	[M+3H]3+	[M+4H]4+	MS2		glycan	glycan mass	glycopeptide mass	[M+2H]2+	[M+3H]3+	[M+4H]4+	MS2
4400	1460.53	2705.2	1353.61	902.741	677.308	No		4400	1460.53	2705.2	1353.61	902.741	677.308	NO
4500	1622.58	2867.25	1434.63	956.758	717.821	YES		4500	1622.58	2867.25	1434.63	956.758	717.821	YES
4420	1752.64	2997.31	1499.67	1000.11	750.337	YES		4420	1752.64	2997.31	1499.67	1000.11	750.337	YES
5620	2279.83	3524.5	1763.26	1175.84	882.133	YES		5620	2279.83	3524.5	1763.26	1175.84	882.133	YES
Detected glycopeptides from young rats								Detected glycopeptides from old rats
peptide: AITCGGIYNESSGILR(3042)			peptide mass: 1709.8406				CUB23	peptide: AITCGGIYNESSGILR(3042)			peptide mass: 1709.8406
glycan	glycan mass	glycopeptide mass	[M+2H]2+	[M+3H]3+	[M+4H]4+	MS2		glycan	glycan mass	glycopeptide mass	[M+2H]2+	[M+3H]3+	[M+4H]4+	MS2
2500	1216.42	2926.26	1464.14	976.429	732.574	No		4500	1622.58	3332.42	1667.22	1111.82	834.113	YES
2600	1378.48	3088.32	1545.17	1030.45	773.087	No		4510	1768.64	3478.48	1740.25	1160.5	870.628	YES
4500	1622.58	3332.42	1667.22	1111.82	834.113	YES		5410	1809.67	3519.51	1760.76	1174.18	880.885	YES
4410	1606.59	3316.43	1659.22	1106.48	830.115	No		5510	1971.72	3681.56	1841.79	1228.19	921.398	YES
4510	1768.64	3478.48	1740.25	1160.5	870.628	YES		5610	2133.77	3843.61	1922.81	1282.21	961.911	YES
5410	1809.67	3519.51	1760.76	1174.18	880.885	YES		5411	2100.76	3810.6	1906.31	1271.21	953.658	NO
5510	1971.72	3681.56	1841.79	1228.19	921.398	YES		5611	2424.87	4134.71	2068.36	1379.24	1034.68	NO
5610	2133.77	3843.61	1922.81	1282.21	961.911	YES
5411	2100.76	3810.6	1906.31	1271.21	953.658	YES
5611	2424.87	4134.71	2068.36	1379.24	1034.68	YES
peptide: STNSSLTLLFK(3125)			peptide mass: 1209.6605				CUB23	peptide: STNSSLTLLFK(3125)			peptide mass: 1209.6605
glycan	glycan mass	glycopeptide mass	[M+2H]2+	[M+3H]3+	[M+4H]4+	MS2		glycan	glycan mass	glycopeptide mass	[M+2H]2+	[M+3H]3+	[M+4H]4+	MS2
2500	1216.42	2426.08	1214.05	809.702	607.529	YES		2500	1216.42	2426.08	1214.05	809.702	607.529	YES
2600	1378.48	2588.14	1295.08	863.72	648.042	YES		2600	1378.48	2588.14	1295.08	863.72	648.042	YES
2700	1540.53	2750.19	1376.1	917.738	688.555	YES		2700	1540.53	2750.19	1376.1	917.738	688.555	YES
2800	1702.58	2912.24	1457.13	971.755	729.068	YES		2800	1702.58	2912.24	1457.13	971.755	729.068	YES
3500	1419.5	2629.16	1315.59	877.395	658.299	YES		3500	1419.5	2629.16	1315.59	877.395	658.299	NO
3600	1581.55	2791.22	1396.62	931.413	698.812	No		4500	1622.58	2832.24	1417.13	945.089	709.068	YES
4500	1622.58	2832.24	1417.13	945.089	709.068	YES		5410	1809.67	3019.33	1510.67	1007.45	755.84	YES
5410	1809.67	3019.33	1510.67	1007.45	755.84	No
5610	2133.77	3343.43	1672.72	1115.49	836.866	No
4501	1913.68	3123.34	1562.68	1042.12	781.842	No
peptide: STNSSLTLLFKTDSSQTAR(3125)			peptide mass: 2056.0436					peptide: STNSSLTLLFKTDSSQTAR(3125)			peptide mass: 2056.0436
glycan	glycan mass	glycopeptide mass	[M+2H]2+	[M+3H]3+	[M+4H]4+	MS2		glycan	glycan mass	glycopeptide mass	[M+2H]2+	[M+3H]3+	[M+4H]4+	MS2
2800	1702.58	3758.62	1880.32	1253.88	940.664	No		2800	1702.58	3758.62	1880.32	1253.88	940.664	NO
3300	1095.4	3151.44	1576.73	1051.49	788.868	No
peptide: EYNQTFGNLK(3400)			peptide mass: 1212.5775				CUB26	peptide: EYNQTFGNLK(3400)			peptide mass: 1212.5775
glycan	glycan mass	glycopeptide mass	[M+2H]2+	[M+3H]3+	[M+4H]4+	MS2		glycan	glycan mass	glycopeptide mass	[M+2H]2+	[M+3H]3+	[M+4H]4+	MS2
2500	1216.42	2429	1215.51	810.675	608.258	YES		2500	1216.42	2429	1215.51	810.675	608.258	YES
2600	1378.48	2591.05	1296.53	864.692	648.771	YES		4400	1460.53	2673.11	1337.56	892.043	669.284	NO
4400	1460.53	2673.11	1337.56	892.043	669.284	YES		4500	1622.58	2835.16	1418.59	946.061	709.798	YES
4500	1622.58	2835.16	1418.59	946.061	709.798	YES		3310	1241.45	2454.03	1228.02	819.019	614.516	YES
3310	1241.45	2454.03	1228.02	819.019	614.516	YES		4510	1768.64	2981.22	1491.62	994.747	746.312	NO
4510	1768.64	2981.22	1491.62	994.747	746.312	YES		5410	1809.67	3022.24	1512.13	1008.42	756.569	YES
5410	1809.67	3022.24	1512.13	1008.42	756.569	YES		5510	1971.72	3184.3	1593.16	1062.44	797.082	YES
5510	1971.72	3184.3	1593.16	1062.44	797.082	YES		4411	1897.68	3110.26	1556.14	1037.76	778.573	YES
5620	2279.83	3492.41	1747.21	1165.14	874.11	No
4411	1897.68	3110.26	1556.14	1037.76	778.573	YES
