# Supplementary material for: Glycosylation of a key cubilin Asn residue results in reduced binding to albumin
Source: J Biol Chem. 2022 Aug 13;298(10):102371. doi: 10.1016/j.jbc.2022.102371 (PMC9485058; doi:10.1016/j.jbc.2022.102371)
Supplement: Supplemental Table S5 [file mmc5.xlsx]

## Sheet: Quantification_All_Proteins_Bri
Method- Complete details can be found in J. Appl. Toxicolo. 2013;33:1316-1329 (DOI 10.1002/JAT.2858. Briefly, disssected and frozen cortical samples underwent tryptic digest, followed by injection onto a C18 reverse phase column, 2 replicates performed. Column wa coupled to a
Thermo-Finnigan linear ion-trap (LTQ) mass spectrometer. Acquired data were searched against the International Protein index (IPI) database using SEQUEST algorithms in Bioworks. Peptide and protein identifications were validated by PeptideProphet and ProteinProphet in the
Trans-Proteomic Pipeline. Comparison of protein abundance generated by LFQMS was performed with IdentiQuantXL platform using one-way ANOVA and Pairwise Multiple Comparisons (Holm-Sidak method).
ProteinID	Protein Entry	GeneName	Protein Name	mean 7 wk	mean 32 wk	SEM 7 wk	SEM 32 wk	CV(%) 7 wk	CV(%) 32 wk	Fold Change 32 wk 7 wk	p 32 wk 7 vs. wk	Protein Probability	Protein Coverage (%)	# of Unique Sequences	# of Identified Peptides	Total # of Identified Spectra
Q00972	BCKD_RAT	Bckdk	[3-methyl-2-oxobutanoate dehydrogenase [lipoamide]] kinase, mitochondrial	1768033	1984050	184276	182943	18.1	16	1.1	0.5	0.9968	4.13	1	1	1
F1LMM8	F1LMM8_RAT	Pdk2	[Pyruvate dehydrogenase [lipoamide]] kinase isozyme 2, mitochondrial	13634250	14028083	1296042	516126	16.5	6.4	1	0.8	0.9472	3.32	1	1	1
P26772	CH10_RAT	Hspe1	10 kDa heat shock protein, mitochondrial	223467350	180263967	5612576	11507468	4.4	11.1	-1.2	0.03	1	51.96	8	10	14
P35213	1433B_RAT	Ywhab	14-3-3 protein beta/alpha	21769864	17237338	814566	2819758	6.5	28.3	-1.3	0.2	1	28.46	4	6	6
P62260	1433E_RAT	Ywhae	14-3-3 protein epsilon	48932979	48026222	3450376	4639137	12.2	16.7	-1	0.9	1	34.12	5	6	7
P61983	1433G_RAT	Ywhag	14-3-3 protein gamma	38037945	36243700	2707679	2367027	12.3	11.3	-1	0.6	1	36.03	6	7	7
P68255	1433T_RAT	Ywhaq	14-3-3 protein theta	38652083	39066433	2877511	6650449	12.9	29.5	1	1	1	29.39	5	5	5
P63102	1433Z_RAT	Ywhaz	14-3-3 protein zeta/delta	95143941	87075026	2334472	2186802	4.2	4.3	-1.1	0.07	1	44.49	10	12	13
Q923V8	SEP15_RAT	Sep15	15 kDa selenoprotein	6764250	6751833	800898	446633	20.5	11.5	-1	1	0.9956	9.88	1	1	1
G3V734	G3V734_RAT	Decr1	2,4-dienoyl CoA reductase 1, mitochondrial	41583508	41579783	1101054	1716909	4.6	7.2	-1	1	1	25.37	7	9	9
F1LU12	F1LU12_RAT	RGD1564865	20-alpha-hydroxysteroid dehydrogenase, similar to	38506283	29441517	1703368	2576253	7.7	15.2	-1.3	0.04	0.9944	11.53	2	2	2
P62193	PRS4_RAT	Psmc1	26S protease regulatory subunit 4	4003133	5207583	333091	556982	14.4	18.5	1.3	0.1	0.9954	3.41	1	1	1
Q63569	PRS6A_RAT	Psmc3	26S protease regulatory subunit 6A	7341642	6290949	618648	838886	14.6	23.1	-1.2	0.4	0.9975	11.39	3	3	3
Q63570	PRS6B_RAT	Psmc4	26S protease regulatory subunit 6B	23314767	20353033	658598	875631	4.9	7.5	-1.1	0.05	1	9.09	2	2	2
G3V7L6	G3V7L6_RAT	Psmc2	26S protease regulatory subunit 7	6215425	5281087	277530	658624	7.7	21.6	-1.2	0.3	0.9996	5.54	2	2	2
P62198	PRS8_RAT	Psmc5	26S protease regulatory subunit 8	2694317	3394900	329476	274198	21.2	14	1.3	0.2	0.9931	3.94	1	1	1
F1LMZ8	PSD11_RAT	Psmd11	26S proteasome non-ATPase regulatory subunit 11	3423350	1398603	413438	405482	20.9	50.2	-2.4	0.02	0.9775	5.21	1	1	1
B0BN93	PSD13_RAT	Psmd13	26S proteasome non-ATPase regulatory subunit 13	3591436	3300200	344790	20020	16.6	1.1	-1.1	0.5	0.9962	3.99	1	2	2
Q4FZT9	PSMD2_RAT	Psmd2	26S proteasome non-ATPase regulatory subunit 2	4726933	3538217	376050	20215	13.8	1	-1.3	0.09	0.9999	3.63	2	2	2
Q8R5M5	ACMSD_RAT	Acmsd	2-amino-3-carboxymuconate-6-semialdehyde decarboxylase	3057050	2803900	111583	206758	6.3	12.8	-1.1	0.3	0.9985	5.06	1	1	1
F1LQZ8	F1LQZ8_RAT	Dhtkd1	2-oxoglutarate dehydrogenase E1 component DHKTD1, mitochondrial	16173458	16818083	1838167	1959140	19.7	20.2	1	0.8	1	11.66	5	6	6
Q5XI78	ODO1_RAT	Ogdh	2-oxoglutarate dehydrogenase, mitochondrial	155664267	148631865	16137256	1213256	18	1.4	-1	0.7	1	24.05	15	18	19
B1WBN3	B1WBN3_RAT	Bckdha	2-oxoisovalerate dehydrogenase subunit alpha, mitochondrial	20662067	15082792	2704462	741653	22.7	8.5	-1.4	0.1	1	6.5	3	3	3
B2RZ39	RM36_RAT	Mrpl36	39S ribosomal protein L36, mitochondrial	5467383	4087950	171876	873176	5.4	37	-1.3	0.2	0.9408	24.74	1	1	1
P23457	DIDH_RAT	Akr1c9	3-alpha-hydroxysteroid dehydrogenase	8480050	7187517	312547	483005	6.4	11.6	-1.2	0.09	0.992	2.48	1	1	1
B0BMW2	B0BMW2_RAT	Hsd17b10	3-hydroxyacyl-CoA dehydrogenase type-2	28882575	28337246	647344	2308786	3.9	14.1	-1	0.8	1	43.3	7	8	8
P46953	3HAO_RAT	Haao	3-hydroxyanthranilate 3,4-dioxygenase	227285774	196271450	14005766	13834398	10.7	12.2	-1.2	0.2	1	45.45	10	11	14
D4A1J4	BDH2_RAT	Bdh2	3-hydroxybutyrate dehydrogenase type 2	47921850	54496617	3974662	7381963	14.4	23.5	1.1	0.5	1	16.33	3	3	3
P29266	3HIDH_RAT	Hibadh	3-hydroxyisobutyrate dehydrogenase, mitochondrial	41708233	35287217	2213280	2783338	9.2	13.7	-1.2	0.1	1	32.24	7	7	9
P21775	THIKA_RAT	Acaa1a	3-ketoacyl-CoA thiolase A, peroxisomal	29240748	24806914	1654630	2288397	9.8	16	-1.2	0.2	1	29.01	6	6	6
P07871	THIKB_RAT	Acaa1b	3-ketoacyl-CoA thiolase B, peroxisomal	36397177	33802577	1396798	1732585	6.6	8.9	-1.1	0.3	1	29.01	6	6	6
G3V9U2	G3V9U2_RAT	Acaa2	3-ketoacyl-CoA thiolase, mitochondrial, splice variant or isoform	98474925	103141890	3720686	3587329	6.5	6	1	0.4	1	57.58	15	17	23
P13437	THIM_RAT	Acaa2	3-ketoacyl-CoA thiolase, mitochondrial, splice variant or isoform	87042425	89644675	4240992	3711223	8.4	7.2	1	0.7	1	49.12	12	14	20
P97532	THTM_RAT	Mpst	3-mercaptopyruvate sulfurtransferase	69344333	47825783	2641577	4095181	6.6	14.8	-1.4	0.01	1	22.56	6	7	10
P62282	RS11_RAT	Rps11	40S ribosomal protein S11	4760800	3218350	1261894	216456	45.9	11.6	-1.5	0.3	0.9914	6.96	1	1	2
P62278	RS13_RAT	Rps13	40S ribosomal protein S13	13421217	11744358	789130	1208204	10.2	17.8	-1.1	0.3	1	18.71	3	4	4
P13471	RS14_RAT	Rps14	40S ribosomal protein S14	10695808	8932133	1331069	1029644	21.6	20	-1.2	0.4	0.9925	15.89	2	2	3
P62845	RS15_RAT	Rps15	40S ribosomal protein S15	3257000	2479558	108593	442446	5.8	30.9	-1.3	0.2	0.9918	8.28	1	1	1
P62246	RS15A_RAT	Rps15a	40S ribosomal protein S15a	11486658	9271700	848994	1872980	12.8	35	-1.2	0.3	0.9998	17.69	2	2	2
P04644	RS17_RAT	Rps17	40S ribosomal protein S17	3288288	2757100	125368	364410	6.6	22.9	-1.2	0.2	0.9957	16.3	1	1	1
D4AA93	D4AA93_RAT	RGD1565912	40S ribosomal protein S18, splice variant or isoform	2237024	2876810	144118	188946	11.2	11.4	1.3	0.05	0.9998	6.16	1	1	1
P62271	RS18_RAT	Rps18	40S ribosomal protein S18, splice variant or isoform	4798934	8163846	197018	178329	7.1	3.8	1.7	0.0002	0.9998	13.64	3	3	3
O55211	O55211_RAT	Rps2	40S ribosomal protein S2, splice variant or isoform	733861	877719	34616	79059	8.2	15.6	1.2	0.2	0.9395	4.53	1	1	1
P27952	RS2_RAT	Rps2	40S ribosomal protein S2, splice variant or isoform	3041549	2780427	111872	161008	6.4	10	-1.1	0.3	0.998	7.85	2	2	2
P60868	RS20_RAT	Rps20	40S ribosomal protein S20, splice variant or isoform	8062222	33723556	1685790	2455357	36.2	12.6	4.2	0.001	1	9.02	1	1	1
P05765	RS21_RAT	Rps21	40S ribosomal protein S21	6693778	8061778	110130	405187	2.8	8.7	1.2	0.03	0.996	12.05	1	1	1
P62859	RS28_RAT	Rps28	40S ribosomal protein S28	11649750	33868500	1637044	2718344	24.3	13.9	2.9	0.002	0.9948	13.04	1	1	1
P62909	RS3_RAT	Rps3	40S ribosomal protein S3	45310200	44242750	3278017	3275952	12.5	12.8	-1	0.8	1	32.1	5	5	7
P49242	RS3A_RAT	Rps3a	40S ribosomal protein S3a, splice variant or isoform	21750150	18343918	1324381	1798626	10.5	17	-1.2	0.2	0.9978	21.59	4	4	4
D3ZFW0	D3ZFW0_RAT	Rps3a	40S ribosomal protein S3a, splice variant or isoform	8932650	7654084	390062	875096	7.6	19.8	-1.2	0.3	0.9978	16.67	3	3	3
P62703	RS4X_RAT	Rps4x	40S ribosomal protein S4, X isoform, splice variant or isoform	60890408	62053675	1915082	12110992	5.4	33.8	1	0.9	1	21.67	5	5	5
D3ZX01	D3ZX01_RAT	Rps4y2	40S ribosomal protein S4, Y-linked 2	4976675	3074325	613235	233192	21.3	13.1	-1.6	0.04	1	3.82	1	1	1
P24050	RS5_RAT	Rps5	40S ribosomal protein S5	5712600	4529467	615548	751315	18.7	28.7	-1.3	0.3	1	4.9	1	1	1
P62755	RS6_RAT	Rps6	40S ribosomal protein S6	3803733	3575142	142165	174602	6.5	8.5	-1.1	0.4	0.9785	8.03	1	1	1
P62083	RS7_RAT	Rps7	40S ribosomal protein S7, splice variant or isoform	19568433	26178972	218672	3618016	1.9	23.9	1.3	0.2	1	29.9	5	5	5
P62082	RS7_MOUSE	Rps7	40S ribosomal protein S7, splice variant or isoform	4061800	4308189	180068	478021	7.7	19.2	1.1	0.7	1	6.99	2	2	2
M0R7Q5	M0R7Q5_RAT	Rps8	40S ribosomal protein S8	6048156	5064572	209597	427829	6	14.6	-1.2	0.1	1	12.98	2	2	2
P38983	RSSA_RAT	Rpsa	40S ribosomal protein SA	50376167	49029217	2728805	4429405	9.4	15.6	-1	0.8	1	26.44	5	5	6
P50554	GABT_RAT	Abat	4-aminobutyrate aminotransferase, mitochondrial	104886944	97648650	2416345	5221318	4	9.3	-1.1	0.3	1	33.4	11	13	13
Q794F9	4F2_RAT	Slc3a2	4F2 cell-surface antigen heavy chain	87380550	68731700	9016728	10760138	17.9	27.1	-1.3	0.3	1	18.79	7	7	7
D4A2K1	D4A2K1_RAT	Hoga1	4-hydroxy-2-oxoglutarate aldolase 1	122534933	110579600	5557530	5554169	7.9	8.7	-1.1	0.2	1	32.71	10	11	14
P32755	HPPD_RAT	Hpd	4-hydroxyphenylpyruvate dioxygenase	189786533	173856850	8576463	10423853	7.8	10.4	-1.1	0.3	1	36.64	11	13	14
G3V728	G3V728_RAT	Nipsnap1	4-nitrophenylphosphatase domain and non-neuronal SNAP25-like protein homolog 1 (C. elegans)	64061467	61984933	1370502	3432694	3.7	9.6	-1	0.6	1	11.62	3	5	5
Q9JLJ3	AL9A1_RAT	Aldh9a1	4-trimethylaminobutyraldehyde dehydrogenase	341405467	290795067	7932147	17086127	4	10.2	-1.2	0.05	1	32.79	13	17	18
Q66HL0	Q66HL0_RAT	Nt5e	5' nucleotidase, ecto	4007683	3835383	144426	225869	6.2	10.2	-1	0.6	0.9982	7.64	2	2	2
D6RFD5	D6RFD5_MOUSE	Mpp1	55 kDa erythrocyte membrane protein	2520217	3061600	468210	230225	32.2	13	1.2	0.4	0.9958	4.08	1	1	1
O35567	PUR9_RAT	Atic	5-aminoimidazole-4-carboxamide ribonucleotide formyltransferase/IMP cyclohydrolase (Bifunctional purine biosynthesis protein PURH)	4258783	9035317	852992	1045499	34.7	20	2.1	0.02	0.9457	2.87	1	1	1
D3ZMY7	D3ZMY7_RAT	Nt5c2	5'-nucleotidase, cytosolic II	15290133	13310733	739647	312964	8.4	4.1	-1.1	0.07	0.9988	5.67	2	2	2
P97608	OPLA_RAT	Oplah	5-oxoprolinase	154216017	106405005	5529517	10953289	6.2	17.8	-1.4	0.02	1	9.24	9	9	10
P63039	CH60_RAT	Hspd1	60 kDa heat shock protein, mitochondrial	568530736	506325784	17171901	16191532	5.2	5.5	-1.1	0.06	1	51.83	30	38	49
P19945	RLA0_RAT	Rplp0	60S acidic ribosomal protein P0	46368333	38494467	1675180	2501509	6.3	11.3	-1.2	0.06	1	13.88	3	4	6
P02401	RLA2_RAT	Rplp2	60S acidic ribosomal protein P2, splice variant or isoform	26923658	22416271	1775947	2435456	11.4	18.8	-1.2	0.2	1	32.17	5	6	6
Q6PDV7	RL10_RAT	Rpl10	60S ribosomal protein L10	15394633	13248300	338883	804050	3.8	10.5	-1.2	0.07	0.9976	19.16	2	2	2
P23358	RL12_RAT	Rpl12	60S ribosomal protein L12, splice variant or isoform	1464284	2167145	168880	106954	20	8.5	1.5	0.02	0.9999	9.09	1	1	1
P41123	RL13_RAT	Rpl13	60S ribosomal protein L13, splice variant or isoform	11134914	7217865	615451	289380	9.6	6.9	-1.5	0.005	0.9973	14.69	3	3	3
D3ZD02	D3ZD02_RAT	RGD1563145	60S ribosomal protein L13, splice variant or isoform	1079389	608024	327440	169222	52.5	48.2	-1.8	0.3	0.9841	5.24	1	1	1
Q63507	RL14_RAT	Rpl14	60S ribosomal protein L14	2938278	2979589	26812	465355	1.6	27.1	1	0.9	0.9956	3.39	1	1	1
Q0QEW8	Q0QEW8_RAT	Rpl18	60S ribosomal protein L18, splice variant or isoform	6850167	4899683	275980	185881	7	6.6	-1.4	0.004	1	7.07	1	1	1
P12001	RL18_RAT	Rpl18	60S ribosomal protein L18, splice variant or isoform	19485750	20822350	2314520	1981513	20.6	16.5	1.1	0.7	1	13.83	2	2	2
P84100	RL19_RAT	Rpl19	60S ribosomal protein L19	4351317	3019600	707596	564894	28.2	32.4	-1.4	0.2	0.9936	8.67	1	1	1
P47198	RL22_RAT	Rpl22	60S ribosomal protein L22	2999575	3344025	197625	308074	11.4	16	1.1	0.4	0.9906	10.16	1	1	1
P62752	RL23A_RAT	Rpl23a	60S ribosomal protein L23a	4553578	4770361	83377	451357	3.2	16.4	1	0.7	0.9998	15.38	2	2	3
P83732	RL24_RAT	Rpl24	60S ribosomal protein L24	17502300	16956350	176256	931239	1.7	9.5	-1	0.6	0.9962	14.01	2	2	2
G3V6I9	G3V6I9_RAT	Rpl26	60S ribosomal protein L26	13568750	10344167	921913	1233325	11.8	20.7	-1.3	0.1	Rattus norvegicus	6.21	1	2	2
P21531	RL3_RAT	Rpl3	60S ribosomal protein L3	43882700	29187283	4653770	2609152	18.4	15.5	-1.5	0.05	1	11.66	3	3	4
P17078	RL35_RAT	Rpl35	60S ribosomal protein L35	3293125	2768517	192889	495634	10.1	31	-1.2	0.4	0.9921	11.02	1	1	1
P50878	RL4_RAT	Rpl4	60S ribosomal protein L4	7263125	6329242	125228	529962	3	14.5	-1.1	0.2	0.9987	8.79	3	3	3
P09895	RL5_RAT	Rpl5	60S ribosomal protein L5	2576075	2509825	182583	335856	12.3	23.2	-1	0.9	0.9942	4.71	1	1	1
F1LQS3	F1LQS3_RAT	Rpl6	60S ribosomal protein L6	2991533	2772522	104430	116391	6	7.3	-1.1	0.2	0.9548	3.02	1	1	1
B0K031	B0K031_RAT	Rpl7	60S ribosomal protein L7	1817558	5919625	116209	1189979	11.1	34.8	3.3	0.07	0.9963	5.38	1	1	2
P62425	RL7A_RAT	Rpl7a	60S ribosomal protein L7a	1294087	1095330	82339	48521	11	7.7	-1.2	0.1	0.9825	5.26	1	1	2
P17077	RL9_RAT	Rpl9	60S ribosomal protein L9	1752842	2113483	130645	130880	12.9	10.7	1.2	0.1	0.9987	9.9	1	1	1
P85968	6PGD_RAT	Pgd	6-phosphogluconate dehydrogenase, decarboxylating, splice variant or isoform	18026390	16723534	752796	1167999	7.2	12.1	-1.1	0.4	1	22.98	6	6	6
F1M9K9	F1M9K9_RAT	Kif1b	6-phosphogluconate dehydrogenase, decarboxylating, splice variant or isoform	12946257	12003534	1008975	1200122	13.5	17.3	-1.1	0.6	1	8.26	5	5	5
G3V8D5	G3V8D5_RAT	Pgls	6-phosphogluconolactonase	2977750	3547900	480276	242089	27.9	11.8	1.2	0.3	0.9925	4.81	1	1	1
P06761	GRP78_RAT	Hspa5	78 kDa glucose-regulated protein	324600767	268096475	2843634	19821975	1.5	12.8	-1.2	0.1	1	40.67	24	30	33
D3ZXK4	D3ZXK4_RAT	Abhd11	Abhydrolase domain containing 11	7625567	7751933	945391	798484	21.5	17.8	1	0.9	0.9941	3.91	1	1	1
D3ZSL2	D3ZSL2_RAT	Abracl	ABRA C-terminal like	1403233	1829898	130884	278790	16.2	26.4	1.3	0.2	0.9901	16.05	1	1	1
P17764	THIL_RAT	Acat1	Acetyl-CoA acetyltransferase, mitochondrial	178279733	166957600	6526061	7224330	6.3	7.5	-1.1	0.3	1	48.58	17	19	27
G3V796	G3V796_RAT	Acadm	Acetyl-Coenzyme A dehydrogenase, medium chain	35930852	33679128	382526	2238290	1.8	11.5	-1.1	0.4	1	26.6	8	8	9
Q6IMX3	Q6IMX3_RAT	Acads	Acetyl-Coenzyme A dehydrogenase, short chain	76169150	83769025	1570917	2708024	3.6	5.6	1.1	0.07	1	18.36	6	7	7
M0R9D0	M0R9D0_RAT	Anp32a	Acidic leucine-rich nuclear phosphoprotein 32 family member A	5179722	4931889	175294	376736	5.9	13.2	-1.1	0.6	0.9879	6.53	1	1	1
Q9ER34	ACON_RAT	Aco2	Aconitate hydratase, mitochondrial	444223150	417989933	5119343	13873965	2	5.7	-1.1	0.2	1	45.13	27	35	43
B2RZ72	B2RZ72_RAT	Arpc4	Actin related protein 2/3 complex, subunit 4	1697071	2411050	249067	213726	25.4	15.4	1.4	0.1	0.9957	11.9	1	1	1
P68136	ACTS_RAT	Acta1	Actin, alpha skeletal muscle	248590554	280590575	7979686	11292459	5.6	7	1.1	0.08	1	53.58	21	31	43
P62738	ACTA_RAT	Acta2	Actin, aortic smooth muscle	4215175	4314171	247605	360217	10.2	14.5	1	0.8	1	15.65	3	3	3
P60711	ACTB_RAT	Actb	Actin, cytoplasmic 1	388830133	459662529	17333647	14527316	7.7	5.5	1.2	0.04	1	73.87	26	41	62
Q5M7U6	ARP2_RAT	Actr2	Actin-related protein 2	44046083	44722650	1148075	4152747	4.5	16.1	1	0.9	1	14.97	6	7	8
O88656	ARC1B_RAT	Arpc1b	Actin-related protein 2/3 complex subunit 1B	6928150	4482500	1130426	1150981	28.3	44.5	-1.5	0.2	0.9925	4.84	1	1	1
P85970	ARPC2_RAT	Arpc2	Actin-related protein 2/3 complex subunit 2	9528583	8692083	1379261	1190745	25.1	23.7	-1.1	0.7	0.9652	3.67	1	1	1
G3V7U8	G3V7U8_RAT	Arpc5l	Actin-related protein 2/3 complex subunit 5	3129511	3051428	113799	146396	6.3	8.3	-1	0.7	0.9679	8.5	1	1	1
Q4V7C7	ARP3_RAT	Actr3	Actin-related protein 3	31030191	30218433	514745	1838746	2.9	10.5	-1	0.7	1	15.55	5	5	6
D3ZF13	D3ZF13_RAT	Ndufab1	Acyl carrier protein	6401917	7763700	264574	932539	7.2	20.8	1.2	0.2	0.9958	11.54	1	1	1
G3V9E4	G3V9E4_RAT	Apeh	Acylamino-acid-releasing enzyme	6228750	7944333	306974	281102	8.5	6.1	1.3	0.01	0.9969	3.69	2	2	2
B3DMA2	ACD11_RAT	Acad11	Acyl-CoA dehydrogenase family member 11	6286383	6200683	490860	965181	13.5	27	-1	0.9	0.9283	1.54	1	1	1
F1LSP2	F1LSP2_RAT	Acad10	Acyl-CoA dehydrogenase family, member 10	9606550	10828900	217333	1082222	3.9	17.3	1.1	0.3	1	4.02	2	2	2
M0RDK9	M0RDK9_RAT	Acad8	Acyl-CoA dehydrogenase family, member 8	6211100	6440200	646264	657092	18	17.7	1	0.8	0.9067	3.86	1	1	1
B1WC61	B1WC61_RAT	Acad9	Acyl-CoA dehydrogenase family, member 9	29266483	15725138	1180346	2789486	7	30.7	-1.9	0.01	0.9935	5.44	2	2	2
Q499N5	ACSF2_RAT	Acsf2	Acyl-CoA synthetase family member 2, mitochondrial	13260833	15722917	249260	226140	3.3	2.5	1.2	0.002	0.9992	5.53	2	2	2
D3ZZN3	D3ZZN3_RAT	Acss1	Acyl-CoA synthetase short-chain family member 1	186864575	155407783	3495599	10763930	3.2	12	-1.2	0.05	1	16.28	9	10	12
G3V9U0	G3V9U0_RAT	Acss2	Acyl-CoA synthetase short-chain family member 2	7781450	12213517	1037408	2735348	23.1	38.8	1.6	0.2	0.9997	4.71	2	2	2
D3ZGU2	D3ZGU2_RAT	Acss3	Acyl-CoA synthetase short-chain family member 3	33977333	35147833	2186681	2717132	11.1	13.4	1	0.8	0.953	2.61	1	1	1
Q6IMX8	Q6IMX8_RAT	Acot2	Acyl-CoA thioesterase 2	22700435	23193803	2049646	2053752	15.6	15.3	1	0.9	1	25.83	7	7	8
Q6TXF3	Q6TXF3_RAT	Dbi	Acyl-CoA-binding protein, splice variant or isoform	15341750	18408811	1416803	752600	16	7.1	1.2	0.1	1	5.67	2	3	5
P11030	ACBP_RAT	Dbi	Acyl-CoA-binding protein, splice variant or isoform	37282758	36636936	1364735	831940	6.3	3.9	-1	0.7	1	54.02	5	7	11
Q5M9H2	Q5M9H2_RAT	Acadvl	Acyl-Coenzyme A dehydrogenase, very long chain	103032525	95510664	589037	3793409	1	6.9	-1.1	0.2	1	34.66	17	19	20
F1LQC1	F1LQC1_RAT	Acox1	Acyl-coenzyme A oxidase	30501096	27786329	1611063	828401	9.1	5.2	-1.1	0.2	1	23.03	11	11	14
O70490	ACSM2_RAT	Acsm2	Acyl-coenzyme A synthetase ACSM2, mitochondrial	231338524	220228933	6406159	12982231	4.8	10.2	-1.1	0.5	1	41.26	20	23	27
G3V7C4	G3V7C4_RAT	Acot1	Acyl-coenzyme A thioesterase 1	28934792	32551336	611057	2028928	3.7	10.8	1.1	0.2	1	15.59	4	4	5
F1M542	F1M542_RAT	Adam22	ADAM metallopeptidase domain 22	353557	343320	27421	31921	13.4	16.1	-1	0.8	0.9004	2.05	1	1	1
B5DFI3	B5DFI3_RAT	Ap1s1	Adaptor protein complex AP-1, sigma 1	4178633	5901150	200134	590257	8.3	17.3	1.4	0.05	0.9958	10.13	1	1	1
D3ZUY8	D3ZUY8_RAT	Ap2a1	Adaptor protein complex AP-2, alpha 1 subunit	8323367	6253650	231517	415836	4.8	11.5	-1.3	0.01	0.9883	1.54	1	1	1
P36972	APT_RAT	Aprt	Adenine phosphoribosyltransferase	27481150	25756517	92411	1046269	0.6	7	-1.1	0.2	0.9995	21.11	3	3	3
Q920P6	ADA_RAT	Ada	Adenosine deaminase	4549950	4695283	660872	348961	25.2	12.9	1	0.9	0.9071	4.83	1	1	1
Q64640	ADK_RAT	Adk	Adenosine kinase	8378563	8166541	1249731	877026	25.8	18.6	-1	0.9	1	8.03	2	2	2
D3ZWL6	D3ZWL6_RAT	Ahcyl2	Adenosylhomocysteinase, splice variant or isoform	14769317	17295500	644100	576667	7.6	5.8	1.2	0.04	0.9596	3.79	2	2	3
P10760	SAHH_RAT	Ahcy	Adenosylhomocysteinase, splice variant or isoform	143660900	118777517	4781253	12412493	5.8	18.1	-1.2	0.1	1	32.18	10	11	12
P29410	KAD2_RAT	Ak2	Adenylate kinase 2, mitochondrial	52357750	48252967	1344914	3815331	4.4	13.7	-1.1	0.4	1	28.87	6	8	8
Q6P2A5	Q6P2A5_RAT	Ak3	Adenylate kinase 3	35749925	33542558	3080078	3365805	14.9	17.4	-1.1	0.7	1	22.47	4	5	5
P39069	KAD1_RAT	Ak1	Adenylate kinase isoenzyme 1	19917898	17482198	1693020	408934	14.7	4.1	-1.1	0.2	1	20.62	3	3	3
Q08163	CAP1_RAT	Cap1	Adenylyl cyclase-associated protein 1	62078922	53706653	3421241	4525250	9.5	14.6	-1.2	0.2	1	24.05	7	7	8
Q7TP48	APMAP_RAT	Apmap	Adipocyte plasma membrane-associated protein, splice variant or isoform	8803043	8744557	510834	344639	10.1	6.8	-1	0.9	1	26.6	5	5	6
D3ZGQ3	D3ZGQ3_RAT	Apmap	Adipocyte plasma membrane-associated protein, splice variant or isoform	7369183	7426678	424507	313972	10	7.3	1	0.9	1	18.77	4	4	5
Q05962	ADT1_RAT	Slc25a4	ADP/ATP translocase 1	39819372	33215211	778200	2169555	3.4	11.3	-1.2	0.05	1	21.48	4	4	5
Q09073	ADT2_RAT	Slc25a5	ADP/ATP translocase 2	319522530	293123153	7683959	19930558	4.2	11.8	-1.1	0.3	1	60.74	20	23	28
P84079	ARF1_RAT	Arf1	ADP-ribosylation factor 1, splice variant or isoform	34726063	33080356	1216312	2446248	6.1	12.8	-1	0.6	1	73.48	10	11	12
P84082	ARF2_RAT	Arf2	ADP-ribosylation factor 2	21692740	21415417	669755	1312138	5.3	10.6	-1	0.9	1	49.72	7	7	7
P61206	ARF3_RAT	Arf3	ADP-ribosylation factor 3	26247163	27386139	662842	1563408	4.4	9.9	1	0.5	1	65.19	9	10	11
P61751	ARF4_RAT	Arf4	ADP-ribosylation factor 4	8304372	6222203	82414	1434986	1.7	39.9	-1.3	0.3	1	19.44	2	2	2
P84083	ARF5_RAT	Arf5	ADP-ribosylation factor 5	9741272	7876849	135427	1378277	2.4	30.3	-1.2	0.3	1	29.44	3	3	3
P62332	ARF6_RAT	Arf6	ADP-ribosylation factor 6	8358667	10301517	739305	1864288	15.3	31.3	1.2	0.4	0.9284	6.29	1	1	1
P61212	ARL1_RAT	Arl1	ADP-ribosylation factor-like protein 1	1210037	995631	82972	110435	11.9	19.2	-1.2	0.2	0.9971	8.84	1	1	2
Q8CG45	ARK72_RAT	Akr7a2	Aflatoxin B1 aldehyde reductase member 2	53716317	42410517	2947100	2795227	9.5	11.4	-1.3	0.05	1	15.8	5	5	7
P38918	ARK73_RAT	Akr7a3	Aflatoxin B1 aldehyde reductase member 3	108648489	96310597	3792318	7617970	6	13.7	-1.1	0.2	1	40.98	10	11	14
Q0D2L3	SPEB_RAT	Agmat	Agmatinase, mitochondrial	30422867	26639933	1383832	1213052	7.9	7.9	-1.1	0.1	1	12.18	2	3	3
M0R9D5	M0R9D5_RAT	Ahnak	AHNAK nucleoprotein	117871367	113198483	5859063	9839833	8.6	15.1	-1	0.7	1	3.21	12	13	13
F1LPQ9	F1LPQ9_RAT	Akap2	A-kinase anchor protein 2	7072633	7147600	384238	170051	9.4	4.1	1	0.9	1	3.56	2	2	3
Q64565	AGT2_RAT	Agxt2	Alanine--glyoxylate aminotransferase 2, mitochondrial	299062917	333098050	11703999	17164776	6.8	8.9	1.1	0.2	1	47.66	21	26	33
P50475	SYAC_RAT	Aars	Alanine--tRNA ligase, cytoplasmic	31377883	28999231	575356	3261732	3.2	19.5	-1.1	0.5	1	8.78	6	6	6
G3V7W7	G3V7W7_RAT	Anpep	Alanyl (Membrane) aminopeptidase	86565624	81973789	2800145	3360163	5.6	7.1	-1.1	0.4	1	23.01	16	19	24
P51635	AK1A1_RAT	Akr1a1	Alcohol dehydrogenase [NADP(+)]	470163867	416524316	13977615	25381018	5.1	10.6	-1.1	0.1	1	63.69	20	27	35
P06757	ADH1_RAT	Adh1	Alcohol dehydrogenase 1	7023142	6376408	146209	558629	3.6	15.2	-1.1	0.3	0.9999	6.65	2	2	2
P12711	ADHX_RAT	Adh5	Alcohol dehydrogenase class-3	14208833	14715033	1149084	733439	14	8.6	1	0.7	0.99	4.81	1	2	2
G3V9W6	G3V9W6_RAT	Aldh3a2	Aldehyde dehydrogenase	7505917	5433408	508484	219983	11.7	7	-1.4	0.02	0.9924	2.48	1	1	1
D3ZXY4	D3ZXY4_RAT	Aldh8a1	Aldehyde dehydrogenase 8 family, member A1	173347667	188875417	4299740	18185110	4.3	16.7	1.1	0.5	1	39.63	14	16	20
G3V7J0	G3V7J0_RAT	Aldh6a1	Aldehyde dehydrogenase family 6, subfamily A1	290042167	267400917	5833428	14235946	3.5	9.2	-1.1	0.2	1	63.18	28	35	43
F1LN88	F1LN88_RAT	Aldh2	Aldehyde dehydrogenase, mitochondrial	89888425	84510725	4552958	2918425	8.8	6	-1.1	0.4	1	38.92	14	17	22
Q6AY99	Q6AY99_RAT	Akr1b10	Aldo-keto reductase family 1, member B10 (Aldose reductase)	1040604	1250825	142614	163110	23.7	22.6	1.2	0.4	0.9999	4.43	1	1	1
G3V786	G3V786_RAT	Akr1b8	Aldo-keto reductase family 1, member B8	21828338	19982742	2910795	146111	23.1	1.3	-1.1	0.6	1	13.29	3	4	4
A2VD16	A2VD16_RAT	Akr1c12l1	Aldo-keto reductase family 1, member C12-like 1	33549842	27314592	996630	1357576	5.1	8.6	-1.2	0.02	1	24.46	6	6	6
D3ZPY8	D3ZPY8_RAT	Akr1c13	Aldo-keto reductase family 1, member C13	1801808	2329425	92374	179150	8.9	13.3	1.3	0.06	1	5.88	1	1	1
D3ZEL2	D3ZEL2_RAT	Akr1c19	Aldo-keto reductase family 1, member C19	8155950	8109117	731453	1452082	15.5	31	-1	1	0.9594	4.95	1	1	1
Q66HG4	GALM_RAT	Galm	Aldose 1-epimerase	24986250	26896833	1825760	1727910	12.7	11.1	1.1	0.5	1	18.42	4	5	6
P07943	ALDR_RAT	Akr1b1	Aldose reductase	34047233	28973417	2743588	2582294	14	15.4	-1.2	0.2	1	11.08	3	3	4
P08289	PPBT_RAT	Alpl	Alkaline phosphatase, tissue-nonspecific isozyme	7249767	7416350	678094	112136	16.2	2.6	1	0.8	0.9956	2.67	1	1	1
D3ZRD9	D3ZRD9_RAT	Aif1l	Allograft inflammatory factor 1-like	2668233	2233967	206873	233420	13.4	18.1	-1.2	0.2	0.9963	12	1	1	1
D3ZAN3	D3ZAN3_RAT	Ganab	Alpha glucosidase 2 alpha neutral subunit	11386167	10475867	417541	690617	6.4	11.4	-1.1	0.3	1	3.64	2	2	3
F1M5R3	F1M5R3_RAT	Abhd14b	Alpha/beta hydrolase domain-containing protein 14B, splice variant or isoform	5477342	4390508	220896	319877	7	12.6	-1.2	0.05	1	24.86	2	2	2
Q6DGG1	ABHEB_RAT	Abhd14b	Alpha/beta hydrolase domain-containing protein 14B, splice variant or isoform	29667942	26781175	1177378	1344842	6.9	8.7	-1.1	0.2	1	26.19	3	4	4
P17475	A1AT_RAT	Serpina1	Alpha-1-antiproteinase	145843350	136254133	5819105	7122283	6.9	9.1	-1.1	0.4	1	27.74	10	12	13
P14046	A1I3_RAT	A1i3	Alpha-1-inhibitor 3, splice variant or isoform	100775533	93599837	3750524	6961540	6.4	12.9	-1.1	0.4	1	15.23	16	17	17
D4AA52	D4AA52_RAT	A1i3	Alpha-1-inhibitor 3, splice variant or isoform	69795228	68652178	2857230	5576297	7.1	14.1	-1	0.9	1	11.86	13	14	14
Q63041	A1M_RAT	A1m	Alpha-1-macroglobulin	69643550	59547467	2818337	6302214	7	18.3	-1.2	0.2	1	10.53	9	9	9
Q64240	AMBP_RAT	Ambp	Alpha-1-microglobulin/bikunin precursor	19062667	16630233	237006	1746415	2.2	18.2	-1.1	0.3	1	12.03	3	3	4
F1LM19	F1LM19_RAT	Ahsg	Alpha-2-HS-glycoprotein	18182308	20986175	1596951	2323009	15.2	19.2	1.2	0.4	1	19.66	4	4	6
Q99068	AMRP_RAT	Lrpap1	Alpha-2-macroglobulin receptor-associated protein	57319117	43820850	4418820	3243380	13.4	12.8	-1.3	0.07	0.9992	12.22	3	3	3
F1M6Y6	F1M6Y6_RAT	LOC298111	Alpha2u globulin	37155478	28350690	1047035	2133383	4.9	13	-1.3	0.02	1	28.18	4	7	8
Q9JJH9	Q9JJH9_RAT	Mup4	Alpha-2u globulin, splice variant or isoform	19887333	17401167	1364795	1615472	11.9	16.1	-1.1	0.3	0.9823	4.97	1	1	1
Q9JJI3	Q9JJI3_RAT	Obp3	Alpha-2u globulin, splice variant or isoform	13105125	14867517	542483	1582476	7.2	18.4	1.1	0.4	1	12.78	3	3	3
Q9Z1P2	ACTN1_RAT	Actn1	Alpha-actinin-1	78697560	76127425	249412	2758759	0.5	6.3	-1	0.5	1	18.83	13	13	15
Q9QXQ0	ACTN4_RAT	Actn4	Alpha-actinin-4	423488294	390208909	12883250	21244529	5.3	9.4	-1.1	0.3	1	51.7	36	41	50
D3ZZ99	D3ZZ99_RAT	Add1	Alpha-adducin	21529354	16699924	279416	1574494	2.2	16.3	-1.3	0.04	1	17.59	6	6	6
Q64057	AL7A1_RAT	Aldh7a1	Alpha-aminoadipic semialdehyde dehydrogenase	227492750	239133183	8880415	7966455	6.8	5.8	1.1	0.4	1	46.2	19	23	30
A2VCW9	AASS_RAT	Aass	Alpha-aminoadipic semialdehyde synthase, mitochondrial	29610493	30669679	960567	804766	5.6	4.5	1	0.4	1	14.9	9	9	9
P04764	ENOA_RAT	Eno1	Alpha-enolase	202731700	193173353	8342845	7666501	7.1	6.9	-1	0.4	1	60.83	23	31	45
P70473	AMACR_RAT	Amacr	Alpha-methylacyl-CoA racemase, splice variant or isoform	56059890	48191591	580015	2219904	1.8	8	-1.2	0.03	1	35.08	9	9	10
G3V8F9	G3V8F9_RAT	Amacr	Alpha-methylacyl-CoA racemase, splice variant or isoform	19886267	14790489	641769	1818315	5.6	21.3	-1.3	0.06	1	6.02	2	2	3
Q66H12	NAGAB_RAT	Naga	Alpha-N-acetylgalactosaminidase	23199061	20799981	3111591	3116466	23.2	26	-1.1	0.6	1	7.47	3	3	3
G3V818	G3V818_RAT	Parva	Alpha-parvin	1783142	1744883	142613	187357	13.9	18.6	-1	0.9	0.9963	3.76	1	1	2
P54921	SNAA_RAT	Napa	Alpha-soluble NSF attachment protein	23551433	24440017	1386202	404774	10.2	2.9	1	0.6	0.9998	19.32	4	4	4
G3V9Z3	G3V9Z3_RAT	Maoa	Amine oxidase [flavin-containing] A	2664075	2672633	131230	420176	8.5	27.2	1	1	1	6.65	2	2	2
Q6AYS7	ACY1A_RAT	Acy1a	Aminoacylase-1A	404207817	388614633	8989063	14874490	3.9	6.6	-1	0.4	1	64.46	21	27	35
M0R9I6	M0R9I6_RAT	Amt	Aminomethyltransferase	2601117	2658600	180189	435656	12	28.4	1	0.9	0.9907	4.71	1	1	1
P15684	AMPN_RAT	Anpep	Aminopeptidase N	333425471	279301239	4481352	10993107	2.3	6.8	-1.2	0.01	1	38.55	30	38	45
F1M9V7	F1M9V7_RAT	Npepps	Aminopeptidase puromycin sensitive	5464083	4008733	87096	638914	2.8	27.6	-1.4	0.1	0.9963	1.3	1	1	1
D3ZFK9	D3ZFK9_RAT	Amn	Amnion associated transmembrane protein	8926967	6145667	805656	425977	15.6	12	-1.5	0.04	0.9311	3.05	1	1	1
P08592	A4_RAT	App	Amyloid beta A4 protein	4695742	4013592	349728	200447	12.9	8.7	-1.2	0.2	0.9938	2.08	1	1	1
P01015	ANGT_RAT	Agt	Angiotensinogen	9360417	15029100	674991	2582039	12.5	29.8	1.6	0.1	0.9999	5.66	2	2	2
F1LNM3	F1LNM3_RAT	Ank3	Ankyrin 3, node of Ranvier (ankyrin G)	10504833	8316875	835920	256731	13.8	5.3	-1.3	0.07	0.9999	1.58	3	3	3
P07150	ANXA1_RAT	Anxa1	Annexin A1	111767689	107715083	4331020	4660331	6.7	7.5	-1	0.6	1	43.64	11	13	15
Q07936	ANXA2_RAT	Anxa2	Annexin A2	17872522	19044679	606480	1438923	5.9	13.1	1.1	0.5	1	19.76	5	6	9
Q6TXF2	Q6TXF2_RAT	Anxa3	Annexin A3	2771950	2751045	326361	202901	20.4	12.8	-1	1	1	4.44	1	1	1
P14668	ANXA5_RAT	Anxa5	Annexin A5	61272425	57184258	3437084	3611168	9.7	10.9	-1.1	0.5	1	27.27	7	7	7
P48037	ANXA6_RAT	Anxa6	Annexin A6	16676308	19793333	3686748	1744403	38.3	15.3	1.2	0.5	0.9999	6.09	3	3	3
Q5XI77	Q5XI77_RAT	Anxa11	Annexin, splice variant or isoform	33426483	28117383	2219058	2854512	11.5	17.6	-1.2	0.2	1	11.73	4	4	4
Q66HH8	Q66HH8_RAT	Anxa5	Annexin, splice variant or isoform	47410458	41981408	1827186	2783665	6.7	11.5	-1.1	0.2	1	16.93	5	5	5
Q5U362	Q5U362_RAT	Anxa4	Annexin, splice variant or isoform	13069892	13793067	889110	535292	11.8	6.7	1.1	0.5	1	23.2	5	5	6
Q6IRJ7	Q6IRJ7_RAT	Anxa7	Annexin, splice variant or isoform	18464667	19083167	803139	573771	7.5	5.2	1	0.6	1	5.83	2	2	2
F1M0L7	F1M0L7_RAT	Anxa3	Annexin, splice variant or isoform	9495483	10003303	456371	845485	8.3	14.6	1.1	0.6	1	11.73	3	3	3
D4ABR6	D4ABR6_RAT	Anxa6	Annexin, splice variant or isoform	10225625	11901033	3858435	1875343	65.4	27.3	1.2	0.7	0.9945	1.34	1	1	1
D3ZNN7	D3ZNN7_RAT	Ano8	Anoctamin	31301833	15714767	4882464	3213463	27	35.4	-2	0.06	0.9035	0.95	1	1	1
G3V9N8	G3V9N8_RAT	Ap1b1	AP-1 complex subunit beta-1	10305409	9096216	135726	426811	2.3	8.1	-1.1	0.05	1	9.98	5	5	5
P18484	AP2A2_RAT	Ap2a2	AP-2 complex subunit alpha-2	23564900	19632075	632144	1156845	4.6	10.2	-1.2	0.04	1	10.45	6	6	6
P62944	AP2B1_RAT	Ap2b1	AP-2 complex subunit beta	5296742	4037908	400774	76435	13.1	3.3	-1.3	0.04	1	3.52	2	2	2
P84092	AP2M1_RAT	Ap2m1	AP-2 complex subunit mu	3519683	4064250	352667	664910	17.4	28.3	1.2	0.5	0.9168	4.6	1	1	1
Q63191	AEGP_RAT	Mamdc4	Apical endosomal glycoprotein	3614100	3364217	148236	409090	7.1	21.1	-1.1	0.6	0.9576	2.38	1	1	1
P04639	APOA1_RAT	Apoa1	Apolipoprotein A-I	25304883	25624750	1688199	1947905	11.6	13.2	1	0.9	1	24.32	5	5	5
M0R8A9	M0R8A9_RAT	Apoa4	Apolipoprotein A-IV, splice variant or isoform	12648575	9200408	1539480	846349	21.1	15.9	-1.4	0.1	1	5.9	2	2	2
P02651	APOA4_RAT	Apoa4	Apolipoprotein A-IV, splice variant or isoform	31363592	28015042	1898980	917491	10.5	5.7	-1.1	0.2	1	17.9	5	5	5
P02650	APOE_RAT	Apoe	Apolipoprotein E	82577350	81812300	2361721	3805691	5	8.1	-1	0.9	1	26.6	9	9	10
Q5I0M1	Q5I0M1_RAT	Apoh	Apolipoprotein H	4802392	4508617	385639	293015	13.9	11.3	-1.1	0.6	0.9968	4.06	1	1	1
M0R7G4	M0R7G4_RAT	Apoo	Apolipoprotein O	14205992	11848642	258934	1765592	3.2	25.8	-1.2	0.3	0.9936	10.61	2	2	2
Q5U1W6	Q5U1W6_RAT	Apool	Apolipoprotein O-like	17272983	18970300	961952	1741402	9.6	15.9	1.1	0.4	0.9889	11.02	2	2	2
Q9JM53	AIFM1_RAT	Aifm1	Apoptosis-inducing factor 1, mitochondrial	107830450	95403733	2763484	4656583	4.4	8.5	-1.1	0.08	1	25.98	11	11	11
P29975	AQP1_RAT	Aqp1	Aquaporin-1	30243817	23364050	364378	1942742	2.1	14.4	-1.3	0.03	1	11.52	3	3	4
G3V7H6	G3V7H6_RAT	Arg2	Arginase 2	2436958	2569500	177235	342616	12.6	23.1	1.1	0.7	0.9945	4.24	1	1	1
P40329	SYRC_RAT	Rars	Arginine--tRNA ligase, cytoplasmic	4301667	3672983	157510	291018	6.3	13.7	-1.2	0.1	0.9885	2.58	1	1	1
P20673	ARLY_RAT	Asl	Argininosuccinate lyase	91807422	77319152	6181257	3940181	11.7	8.8	-1.2	0.1	1	26.9	9	9	11
P09034	ASSY_RAT	Ass1	Argininosuccinate synthase	344560683	284713033	15049307	19214869	7.6	11.7	-1.2	0.07	1	48.06	20	24	29
D4AC38	D4AC38_RAT	Ago1	Argonaute RISC catalytic component 1	12628617	16751833	1914036	454374	26.3	4.7	1.3	0.1	0.9233	3.03	1	1	1
D3ZMA5	D3ZMA5_RAT	Ddc	Aromatic-L-amino-acid decarboxylase, splice variant or isoform	1469800	1130975	66023	178866	7.8	27.4	-1.3	0.2	1	6.36	1	1	1
P14173	DDC_RAT	Ddc	Aromatic-L-amino-acid decarboxylase, splice variant or isoform	9076983	9740642	866001	1422276	16.5	25.3	1.1	0.7	1	8.75	3	3	3
D3ZWR3	D3ZWR3_RAT	Asnsd1	Asparagine synthetase domain containing 1	4999200	3006283	547733	259772	19	15	-1.7	0.03	0.9447	2.23	1	1	1
F1LML0	F1LML0_RAT	Nars	Asparaginyl-tRNA synthetase	10008250	13466500	1575500	1599657	27.3	20.6	1.3	0.2	0.9039	2.56	1	1	1
P13221	AATC_RAT	Got1	Aspartate aminotransferase, cytoplasmic	88073667	79122717	2316931	3195363	4.6	7	-1.1	0.09	1	30.75	10	10	11
P00507	AATM_RAT	Got2	Aspartate aminotransferase, mitochondrial	154224383	140696033	2936513	9955319	3.3	12.3	-1.1	0.3	1	33.72	12	13	16
Q9R1T5	ACY2_RAT	Aspa	Aspartoacylase	17863233	20054033	935904	1735312	9.1	15	1.1	0.3	0.9999	11.54	2	3	3
Q5M876	ACY3_RAT	Acy3	Aspartoacylase-2	185321467	192506500	8032205	14721718	7.5	13.2	1	0.7	1	50.16	10	11	15
Q4V8H5	Q4V8H5_RAT	Dnpep	Aspartyl aminopeptidase	9874333	8619883	350326	960802	6.1	19.3	-1.1	0.3	0.9928	3.37	1	1	2
Q6QI09	Q6QI09_RAT	Atp5c1	ATP synthase gamma chain	34680184	29942112	926369	2605042	4.6	15.1	-1.2	0.2	1	15.32	8	9	10
P11608	ATP8_RAT	Mt-atp8	ATP synthase protein 8	19060906	12496883	705602	1372238	6.4	19	-1.5	0.01	1	31.34	2	2	2
F1LP05	F1LP05_RAT	Atp5a1	ATP synthase subunit alpha	268574961	248622145	5936842	10008895	3.8	7	-1.1	0.2	1	47.92	20	24	38
P15999	ATPA_RAT	Atp5a1	ATP synthase subunit alpha, mitochondrial	896968336	787274704	15753024	42794025	3	9.4	-1.1	0.07	1	60.4	32	50	70
P19511	AT5F1_RAT	Atp5f1	ATP synthase subunit b, mitochondrial	115641045	95111470	2617130	3033568	3.9	5.5	-1.2	0.007	1	31.64	7	11	14
G3V6D3	G3V6D3_RAT	Atp5b	ATP synthase subunit beta	465798427	439474787	24026208	22989308	8.9	9.1	-1.1	0.5	1	61.81	25	39	63
P31399	ATP5H_RAT	Atp5h	ATP synthase subunit d, mitochondrial	229149717	180364233	5999216	11242882	4.5	10.8	-1.3	0.02	1	78.26	11	16	21
G3V7Y3	G3V7Y3_RAT	Atp5d	ATP synthase subunit delta, mitochondrial	51728183	40661900	1478389	3479092	5	14.8	-1.3	0.04	1	13.69	2	3	3
P29419	ATP5I_RAT	Atp5i	ATP synthase subunit e, mitochondrial	51391067	34317450	4599884	1163207	15.5	5.9	-1.5	0.02	1	21.13	2	3	4
D3ZAF6	ATPK_RAT	Atp5j2	ATP synthase subunit f, mitochondrial	21622917	20626050	237515	960541	1.9	8.1	-1	0.4	0.9999	26.14	2	2	3
Q6PDU7	ATP5L_RAT	Atp5l	ATP synthase subunit g, mitochondrial	38306767	40631983	2921864	7614024	13.2	32.5	1.1	0.8	1	46.6	3	4	5
F7FFJ9	F7FFJ9_RAT	Atp5c1	ATP synthase subunit gamma	36651300	33148304	601109	2321499	2.8	12.1	-1.1	0.2	1	38.69	9	10	11
Q06647	ATPO_RAT	Atp5o	ATP synthase subunit O, mitochondrial	177314000	190662617	10078241	18066362	9.8	16.4	1.1	0.6	1	57.28	10	14	17
P21571	ATP5J_RAT	Atp5j	ATP synthase-coupling factor 6, mitochondrial	20108883	23992033	1832257	2308159	15.8	16.7	1.2	0.3	0.9968	22.22	2	2	2
G3V9T7	G3V9T7_RAT	Asna1	ATPase Asna1	5883500	3343900	1120310	442570	33	22.9	-1.8	0.1	0.9419	4.6	1	1	1
Q505J9	ATAD1_RAT	Atad1	ATPase family AAA domain-containing protein 1	1840767	1915041	258419	121479	24.3	11	1	0.8	0.9959	4.43	1	1	1
F1M9L4	F1M9L4_RAT	Atp13a4	ATPase type 13A4	3523417	4057850	426781	393220	21	16.8	1.2	0.4	0.999	1.59	1	1	1
D3ZZS8	D3ZZS8_RAT	Atp6v1b1	ATPase, H transporting, lysosomal V1 subunit B1	6967533	6214567	177467	330457	4.4	9.2	-1.1	0.1	0.9963	3.12	1	1	1
B2GUV5	B2GUV5_RAT	Atp6v1g1	ATPase, H transporting, lysosomal V1 subunit G1	47193417	31205950	1366625	5008888	5	27.8	-1.5	0.04	1	30.51	3	3	3
Q5M7T6	Q5M7T6_RAT	Atp6v0d1	ATPase, H+ transporting, lysosomal 38kDa, V0 subunit d1	24033717	21935367	1799130	698141	13	5.5	-1.1	0.3	0.981	10.26	3	3	3
D4A1H0	D4A1H0_RAT	Atp6v0a4	ATPase, H+ transporting, lysosomal V0 subunit A isoform 4	30047767	21917450	261631	1885849	1.5	14.9	-1.4	0.05	0.9997	3.25	2	3	3
D4A133	D4A133_RAT	Atp6v1a	ATPase, H+ transporting, lysosomal V1 subunit A	144260075	134811883	2884851	8065088	3.5	10.4	-1.1	0.3	1	38.9	17	22	25
E9PTI1	E9PTI1_RAT	Atp6v1h	ATPase, H+ transporting, lysosomal V1 subunit H	15330783	13014982	962816	1806021	10.9	24	-1.2	0.3	1	11.56	3	3	3
Q6P503	Q6P503_RAT	Atp6v1d	ATPase, H+ transporting, V1 subunit D	14552783	13773867	114511	637171	1.4	8	-1.1	0.3	1	15.79	2	2	2
G3V7L8	G3V7L8_RAT	Atp6v1e1	ATPase, H+ transporting, V1 subunit E isoform 1	24030700	24539667	669031	336747	4.8	2.4	1	0.5	1	33.19	6	6	6
P16970	ABCD3_RAT	Abcd3	ATP-binding cassette sub-family D member 3	8395450	7325683	473997	590036	9.8	14	-1.1	0.2	1	9.41	4	4	5
Q80W57	ABCG2_RAT	Abcg2	ATP-binding cassette sub-family G member 2	11340433	5203100	1584856	546874	24.2	18.2	-2.2	0.02	0.9967	2.74	1	1	1
Q5U2U0	CLPX_RAT	Clpx	ATP-dependent Clp protease ATP-binding subunit clpX-like, mitochondrial	5663933	7653633	439546	1407796	13.4	31.9	1.4	0.2	0.9893	2.05	1	1	1
M0RAD5	M0RAD5_RAT	Clpp	ATP-dependent Clp protease proteolytic subunit	18117783	12959567	1682053	2238061	16.1	29.9	-1.4	0.1	1	11.03	2	2	3
Q641Y8	DDX1_RAT	Ddx1	ATP-dependent RNA helicase DDX1	1361365	1181416	150593	142662	19.2	20.9	-1.2	0.4	0.997	2.84	1	1	1
F1LU71	F1LU71_RAT	Auh	AU RNA binding protein/enoyl-coenzyme A hydratase	8531150	12799117	985042	2148962	20	29.1	1.5	0.1	0.9904	6.67	1	1	1
Q9R1T1	BAF_RAT	Banf1	Barrier-to-autointegration factor	2759033	3167150	187785	633127	11.8	34.6	1.1	0.6	0.9945	13.48	1	1	1
Q8R2H3	BSND_RAT	Bsnd	Barttin	17344167	22958500	1003374	1928978	10	14.6	1.3	0.06	0.9894	4.22	1	1	1
P26453	BASI_RAT	Bsg	Basigin	33933958	31393933	1143006	1467863	5.8	8.1	-1.1	0.2	1	17.53	5	5	7
Q6AY58	Q6AY58_RAT	Bcap31	B-cell receptor-associated protein 31	10318067	9955900	757551	1727003	12.7	30	-1	0.9	0.9989	4.08	1	1	1
Q6PDU6	Q6PDU6_RAT	Hbb-b1	Beta globin	3483042	4691433	423091	239054	21	8.8	1.3	0.07	0.9928	9.91	1	1	1
D3Z9C4	D3Z9C4_RAT	B3galnt2	Beta-1,3-N-acetylgalactosaminyltransferase 2	13900867	8046633	1435812	1344896	17.9	28.9	-1.7	0.04	0.9285	2.58	1	1	1
Q66HG3	CNDP1_RAT	Cndp1	Beta-Ala-His dipeptidase	28138128	30898600	933172	1916958	5.7	10.7	1.1	0.3	1	17.68	6	6	6
P15429	ENOB_RAT	Eno3	Beta-enolase	12802050	8787967	2562673	851386	34.7	16.8	-1.5	0.2	0.9452	3.46	1	1	1
F1M8T4	F1M8T4_RAT	Crybg3	Beta-gamma crystallin domain containing 3	3844850	4834967	295552	891179	13.3	31.9	1.3	0.4	0.9437	1.29	1	1	1
Q641X3	HEXA_RAT	Hexa	Beta-hexosaminidase subunit alpha	13982783	14073867	119039	1226712	1.5	15.1	1	0.9	1	4.17	2	2	2
O09171	BHMT1_RAT	Bhmt	Betaine--homocysteine S-methyltransferase 1	182914917	195736600	27634084	13313164	26.2	11.8	1.1	0.7	1	8.6	3	3	3
Q561R9	LACB2_RAT	Lactb2	Beta-lactamase-like protein 2	22628667	16702650	1486154	1069361	11.4	11.1	-1.4	0.03	1	16.67	3	3	5
Q4FZV0	MANBA_RAT	Manba	Beta-mannosidase	648611	863106	27024	57973	7.2	11.6	1.3	0.03	0.994	2.27	1	1	1
D3Z8J1	D3Z8J1_RAT	Upb1	Beta-ureidopropionase	8380275	8334192	127690	666850	2.6	13.9	-1	0.9	1	9.92	2	2	2
Q4KLZ6	DHAK_RAT	Dak	Bifunctional ATP-dependent dihydroxyacetone kinase/FAD-AMP lyase (cyclizing)	107338050	116001283	8288789	8760143	13.4	13.1	1.1	0.5	1	38.75	13	14	16
P80299	HYES_RAT	Ephx2	Bifunctional epoxide hydrolase 2	70046560	67116142	815623	3067132	2	7.9	-1	0.4	1	30.32	12	14	16
P47853	PGS1_RAT	Bgn	Biglycan	9553300	9198267	624905	1193906	11.3	22.5	-1	0.8	0.9942	3.79	1	1	1
P46844	BIEA_RAT	Blvra	Biliverdin reductase A	38268933	42234000	618930	5699506	2.8	23.4	1.1	0.6	1	36.27	8	8	9
B5DF65	B5DF65_RAT	Blvrb	Biliverdin reductase B (Flavin reductase (NADPH))	9849150	11362017	941466	1033933	16.6	15.8	1.2	0.3	0.9903	4.85	1	1	1
M0RC54	M0RC54_RAT	Abp10	Biorientation of chromosomes in cell division 1-like 1	4094200	4406933	314751	893838	13.3	35.1	1.1	0.8	0.9982	0.85	1	1	1
Q3B8N9	Q3B8N9_RAT	Bphl	Biphenyl hydrolase-like (Serine hydrolase)	31300500	27809283	3431023	2410751	19	15	-1.1	0.5	0.9999	11.34	3	3	3
Q05175	BASP1_RAT	Basp1	Brain acid soluble protein 1	21861050	13914350	1651945	661507	13.1	8.2	-1.6	0.01	1	35	3	4	4
D3YUB6	BTBD8_MOUSE	Btbd8	BTB (POZ) domain containing 8	14732050	12227081	1510513	2153401	17.8	30.5	-1.2	0.4	0.995	3.15	2	2	2
F1M1W1	F1M1W1_RAT	Bucs1	Bucs1 (Acyl-CoA synthetase medium-chain family member 1)	15276150	11504585	657181	744291	7.5	11.2	-1.3	0.02	1	13.22	2	2	2
P27653	C1TC_RAT	Mthfd1	C-1-tetrahydrofolate synthase, cytoplasmic, splice variant or isoform	34623661	28395728	1804855	2643029	9	16.1	-1.2	0.1	1	11.76	8	8	11
G3V6S5	G3V6S5_RAT	Mthfd1	C-1-tetrahydrofolate synthase, cytoplasmic, splice variant or isoform	118853444	102239328	3555457	10379320	5.2	17.6	-1.2	0.2	1	20.21	13	13	16
Q5M891	Q5M891_RAT	C4bpa	C4b-binding protein alpha chain	2570192	2012167	384096	128360	25.9	11	-1.3	0.2	0.9968	2	1	1	1
G3V7L4	G3V7L4_RAT	Cdh16	Cadherin 16	35402167	32205800	2071194	701882	10.1	3.8	-1.1	0.2	1	14.22	5	6	7
O88278	CELR3_RAT	Celsr3	Cadherin EGF LAG seven-pass G-type receptor 3	26046667	44322500	5395683	6841666	35.9	26.7	1.7	0.1	0.9413	0.54	1	1	1
G3V803	G3V803_RAT	Cdh2	Cadherin-2	6455000	4498950	88095	324118	2.4	12.5	-1.4	0.004	0.9701	2.65	1	1	1
Q91XU7	CDHR1_RAT	Cdhr1	Cadherin-related family member 1	6267533	6373617	415914	169670	11.5	4.6	1	0.8	0.965	1.98	1	1	1
D3ZIC6	D3ZIC6_RAT	Cdhr5	Cadherin-related family member 5	19223925	17872028	728321	857571	6.6	8.3	-1.1	0.3	1	10.15	5	5	5
P07171	CALB1_RAT	Calb1	Calbindin	170919405	131629995	5726262	3043076	5.8	4	-1.3	0.004	1	62.45	14	17	21
P11275	KCC2A_RAT	Camk2a	Calcium/calmodulin-dependent protein kinase type II subunit alpha	289061	244353	19717	11851	11.8	8.4	-1.2	0.1	0.9468	3.97	1	1	1
G3V9E3	G3V9E3_RAT	Cald1	Caldesmon 1	7066442	5987842	683719	608140	16.8	17.6	-1.2	0.3	0.9994	6.03	2	2	2
P62161	CALM_RAT	Calm1	Calmodulin	65846683	50021533	3930659	3836976	10.3	13.3	-1.3	0.04	1	32.21	3	4	6
P35565	CALX_RAT	Canx	Calnexin	94119383	84740450	3172450	4533017	5.8	9.3	-1.1	0.2	1	9.31	4	5	6
M0RD20	M0RD20_RAT	Capns1	Calpain small subunit 1	1071842	853533	75373	82434	12.2	16.7	-1.3	0.1	0.9462	9.88	1	1	1
Q07009	CAN2_RAT	Capn2	Calpain-2 catalytic subunit	39945950	28846717	1988157	2507413	8.6	15.1	-1.4	0.03	0.9661	4.29	2	2	2
P37397	CNN3_RAT	Cnn3	Calponin-3	23249062	22928178	668435	1922197	5	14.5	-1	0.9	1	34.24	6	6	6
P18418	CALR_RAT	Calr	Calreticulin	79386667	70494883	2801588	3052114	6.1	7.5	-1.1	0.1	1	35.1	9	9	12
P09456	KAP0_RAT	Prkar1a	cAMP-dependent protein kinase type I-alpha regulatory subunit	8273228	6917382	979239	294036	20.5	7.4	-1.2	0.3	0.9865	9.19	2	2	2
A0JN30	A0JN30_RAT	Cnpy2	Canopy 2 homolog (Zebrafish)	21858467	19754800	576172	3407350	4.6	29.9	-1.1	0.6	1	15.38	2	2	2
Q5M9G3	CAPR1_RAT	Caprin1	Caprin-1	18470317	16254250	2162367	2135463	20.3	22.8	-1.1	0.5	1	3.25	2	2	2
P27139	CAH2_RAT	Ca2	Carbonic anhydrase 2	86382183	75140367	1871726	2372288	3.8	5.5	-1.1	0.02	1	54.23	9	9	9
O70177	O70177_RAT	Ces2	Carboxylesterase (Precursor)	1487061	1593133	81511	80704	9.5	8.8	1.1	0.4	0.993	2.32	1	1	1
Q63108	EST1E_RAT	Ces1e	Carboxylesterase 1E	3497850	3400533	363294	491701	18	25	-1	0.9	1	1.25	1	1	1
D3ZXQ0	D3ZXQ0_RAT	Ces2g	Carboxylesterase 2G	5112178	5402267	401418	432618	13.6	13.9	1.1	0.6	0.993	4.82	2	2	2
Q7TP52	CMBL_RAT	Cmbl	Carboxymethylenebutenolidase homolog	6567017	7781750	350687	263455	9.2	5.9	1.2	0.05	0.9963	11.43	2	2	2
Q6IRK9	CBPQ_RAT	Cpq	Carboxypeptidase Q	183820517	194713741	4746052	7873732	4.5	7	1.1	0.3	1	49.79	15	16	21
Q7TN00	Q7TN00_RAT	Ttn	Cardiac titin N2BA isoform	47435217	68649217	8820854	2710028	32.2	6.8	1.4	0.08	0.9714	0.79	2	2	2
Q9QX80	Q9QX80_RAT	Hnrnpab	CArG-binding factor A	15632142	13596978	474546	1819413	5.3	23.2	-1.1	0.3	0.9991	12.98	4	4	5
G3V7N5	G3V7N5_RAT	Cpt2	Carnitine O-palmitoyltransferase 2, mitochondrial	40143933	56227750	4020931	1810771	17.3	5.6	1.4	0.02	1	5.93	3	3	4
P04762	CATA_RAT	Cat	Catalase	311030333	248787817	11337383	14249787	6.3	9.9	-1.3	0.03	1	46.11	20	24	31
P22734	COMT_RAT	Comt	Catechol O-methyltransferase	32379542	37951033	3443600	1752981	18.4	8	1.2	0.2	1	34.09	8	8	8
Q5U302	Q5U302_RAT	Ctnna1	Catenin (Cadherin associated protein), alpha 1	67304767	55708817	3285931	10873473	8.5	33.8	-1.2	0.4	1	9.69	5	5	5
D3ZZZ9	D3ZZZ9_RAT	Ctnnd1	Catenin (Cadherin associated protein), delta 1	703578	1315390	137776	290695	33.9	38.3	1.9	0.1	0.9997	2.36	1	1	1
Q9WU82	CTNB1_RAT	Ctnnb1	Catenin beta-1	13917167	10486933	441312	504320	5.5	8.3	-1.3	0.007	0.9933	1.54	1	1	2
P00787	CATB_RAT	Ctsb	Cathepsin B	50716133	47252142	2729779	3863463	9.3	14.2	-1.1	0.5	1	40.12	8	9	15
P24268	CATD_RAT	Ctsd	Cathepsin D	8666475	10849150	882060	757850	17.6	12.1	1.3	0.1	0.996	7.37	2	2	2
P07154	CATL1_RAT	Ctsl1	Cathepsin L1	40847017	33995467	2132045	4286791	9	21.8	-1.2	0.2	1	17.96	5	5	7
Q62745	CD81_RAT	Cd81	CD81 antigen	1597333	1437958	200917	37795	21.8	4.6	-1.1	0.5	0.9957	8.47	1	1	1
D4AAE9	D4AAE9_RAT	Cisd2	CDGSH iron sulfur domain 2	31203333	30179333	2153748	1548584	12	8.9	-1	0.7	0.9925	10.37	1	1	2
B0K020	CISD1_RAT	Cisd1	CDGSH iron-sulfur domain-containing protein 1	66756450	60934383	3158892	6299180	8.2	17.9	-1.1	0.5	1	48.15	5	7	8
Q8CFN2	CDC42_RAT	Cdc42	Cell division control protein 42 homolog	37362267	22467996	8717724	2351883	40.4	18.1	-1.7	0.2	0.9999	19.9	3	3	3
Q8CFN2-2	CDC42_RAT	Cdc42	Cell division control protein 42 homolog, Isoform 2	6177850	4435900	186751	799751	5.2	31.2	-1.4	0.1	0.9791	5.24	1	1	1
D4A170	D4A170_RAT	RGD1560888	Cell division protein kinase 8 (Protein kinase K35)	1752550	1595483	218357	83160	21.6	9	-1.1	0.5	0.9198	6.68	1	1	1
D4A9A3	D4A9A3_RAT	Cenpv	Centromere V	3359167	3313000	117495	481346	6.1	25.2	-1	0.9	0.9956	5.58	1	1	1
F1LPD3	F1LPD3_RAT	Cep350	Centrosomal 350	14606017	15421333	1577378	668163	18.7	7.5	1.1	0.7	0.9157	0.36	1	1	1
G3V7K3	G3V7K3_RAT	Cp	Ceruloplasmin, splice variant or isoform	26760462	29727456	599075	1189506	3.9	6.9	1.1	0.09	1	7.37	6	6	6
P13635	CERU_RAT	Cp	Ceruloplasmin, splice variant or isoform	17413529	21794656	842290	1755491	8.4	14	1.3	0.09	1	6.52	5	5	5
Q3MHS9	Q3MHS9_RAT	Cct6a	Chaperonin containing Tcp1, subunit 6A (Zeta 1)	55679478	50448421	1705354	1687914	5.3	5.8	-1.1	0.09	1	30.89	11	12	12
D4AC23	D4AC23_RAT	Cct7	Chaperonin containing Tcp1, subunit 7 (eta)	64731283	65243750	1561077	3460525	4.2	9.2	1	0.9	1	17.65	6	6	6
D4ACB8	D4ACB8_RAT	Cct8	Chaperonin subunit 8 (Theta)	71141783	69354683	8105343	6771476	19.7	16.9	-1	0.9	1	19.16	8	8	9
G3V8C4	G3V8C4_RAT	Clic4	Chloride intracellular channel 4	51901547	54445567	1076739	4704452	3.6	15	1	0.6	1	37.55	7	7	9
Q6MG61	CLIC1_RAT	Clic1	Chloride intracellular channel protein 1	68246533	58728350	11453876	8531072	29.1	25.2	-1.2	0.5	1	33.61	5	5	7
Q9Z0W7	CLIC4_RAT	Clic4	Chloride intracellular channel protein 4	16132397	14602533	1264535	1599624	13.6	19	-1.1	0.5	1	24.11	4	4	6
Q9EPT8	CLIC5_RAT	Clic5	Chloride intracellular channel protein 5	15669267	21254745	1031576	1134360	11.4	9.2	1.4	0.02	1	13.55	3	3	3
Q811Q2	CLIC6_RAT	Clic6	Chloride intracellular channel protein 6	5016250	8875611	1271159	1643031	43.9	32.1	1.8	0.1	1	2.78	1	1	1
Q6UPE0	CHDH_RAT	Chdh	Choline dehydrogenase, mitochondrial	158890533	145269633	7214125	10348351	7.9	12.3	-1.1	0.3	1	32.89	12	13	15
Q6MG71	CTL4_RAT	Slc44a4	Choline transporter-like protein 4	14006500	14149000	601618	649992	7.4	8	1	0.9	0.9442	1.7	1	1	1
B5DEY9	B5DEY9_RAT	Csgalnact1	Chondroitin sulfate N-acetylgalactosaminyltransferase 1	3057967	1608817	87987	118926	5	12.8	-1.9	0.0006	0.9295	2.45	1	1	1
D4A9Z8	D4A9Z8_RAT	Chmp4bl1	Chromatin modifying 4B-like 1	2679625	2169350	350461	316566	22.7	25.3	-1.2	0.3	0.9845	6.25	1	1	1
D3ZPR0	D3ZPR0_RAT	Cse1l	Chromosome segregation 1-like (S. cerevisiae)	8084167	6394600	241953	507464	5.2	13.7	-1.3	0.04	1	3.91	2	2	2
D4A3V5	D4A3V5_RAT	Cgnl1	Cingulin-like 1	3921500	4894617	134855	1118350	6	39.6	1.2	0.5	0.9955	1.39	1	1	1
Q5I0K3	CLYBL_RAT	Clybl	Citrate lyase subunit beta-like protein, mitochondrial	60320871	56440727	1022332	4486105	2.9	13.8	-1.1	0.4	1	24.56	5	5	5
Q5I0K3-2	CLYBL_RAT	Clybl	Citrate lyase subunit beta-like protein, mitochondrial, Isoform 2	32836771	30159927	1194726	2111243	6.3	12.1	-1.1	0.3	0.9935	14.91	2	2	2
G3V936	G3V936_RAT	Cs	Citrate synthase	42322954	43603825	1597950	2660126	6.5	10.6	1	0.7	1	23.61	9	9	9
F1M779	F1M779_RAT	Cltc	Clathrin heavy chain 1	187561925	167054796	1215271	7925188	1.1	8.2	-1.1	0.1	1	34.99	41	45	52
P08082	CLCB_RAT	Cltb	Clathrin light chain B	7623667	4460550	1150333	803838	26.1	31.2	-1.7	0.09	0.9306	4.37	1	1	1
G3V836	G3V836_RAT	Clu	Clusterin	9112550	8707158	479009	590889	9.1	11.8	-1	0.6	1	7.38	2	2	2
B0BNA5	COTL1_RAT	Cotl1	Coactosin-like protein	80712483	80437989	1481585	3382946	3.2	7.3	-1	0.9	1	58.45	7	7	7
O08619	F13A_RAT	F13a1	Coagulation factor XIII A chain	986346	1037356	37796	66383	6.6	11.1	1.1	0.5	0.9813	2.05	1	1	1
G3V6T1	G3V6T1_RAT	Copa	Coatomer protein complex subunit alpha	20211000	16759667	2006668	656575	17.2	6.8	-1.2	0.2	0.9537	1.31	1	1	1
P23514	COPB_RAT	Copb1	Coatomer subunit beta	2531429	2598181	302454	407551	20.7	27.2	1	0.9	1	3.36	2	2	2
O35142	COPB2_RAT	Copb2	Coatomer subunit beta'	7300233	7892600	303978	285165	7.2	6.3	1.1	0.2	0.9711	2.1	1	1	1
Q66H80	COPD_RAT	Arcn1	Coatomer subunit delta	15635133	14228050	2972563	865844	32.9	10.5	-1.1	0.7	0.9956	4.5	2	2	2
Q4AEF8	COPG1_RAT	Copg1	Coatomer subunit gamma-1	3608808	3918608	1048980	824199	50.3	36.4	1.1	0.8	0.9937	1.37	1	1	1
M0RC65	M0RC65_RAT	Cfl2	Cofilin 2, muscle	9792683	11153121	647123	1024058	11.4	15.9	1.1	0.3	1	22.29	3	3	4
P45592	COF1_RAT	Cfl1	Cofilin-1	42659183	43847954	3672172	2502150	14.9	9.9	1	0.8	1	47.59	6	7	9
M0RBW5	M0RBW5_RAT	Ccdc40	Coiled-coil domain containing 40	10502217	9023883	459433	1226901	7.6	23.5	-1.2	0.3	0.9019	0.96	1	1	1
F1M0U1	F1M0U1_RAT	Ccdc73	Coiled-coil domain containing 73	2820700	2703150	273165	347192	16.8	22.2	-1	0.8	0.9121	1.41	1	1	1
Q5U2X6	CCD47_RAT	Ccdc47	Coiled-coil domain-containing protein 47	938336	1502083	12038	39765	2.2	4.6	1.6	0.0002	0.9962	4.97	1	1	1
D3ZUX5	D3ZUX5_RAT	Chchd3	Coiled-coil-helix-coiled-coil-helix domain containing 3	10695050	7403717	842314	512832	13.6	12	-1.4	0.03	0.9998	4.85	1	1	1
P02454	CO1A1_RAT	Col1a1	Collagen alpha-1(I) chain	12010767	9000617	1273100	197902	18.4	3.8	-1.3	0.1	1	2.62	2	2	2
P20909	COBA1_RAT	Col11a1	Collagen alpha-1(XI) chain	606436	639150	169866	68490	48.5	18.6	1.1	0.9	0.9521	1.05	1	1	1
F1LQC3	F1LQC3_RAT	Col12a1	Collagen alpha-1(XII) chain, splice variant or isoform	47056942	33160817	4857460	3903800	17.9	20.4	-1.4	0.09	1	4.77	6	6	6
D3Z9F8	D3Z9F8_RAT	Col12a1	Collagen alpha-1(XII) chain, splice variant or isoform	43199575	38297267	2182444	5921988	8.8	26.8	-1.1	0.5	1	4.81	6	6	6
F1LS40	F1LS40_RAT	Col1a2	Collagen alpha-2(I) chain, splice variant or isoform	22967167	26998475	1107091	5278167	8.3	33.9	1.2	0.5	0.996	2.04	2	2	2
P02466	CO1A2_RAT	Col1a2	Collagen alpha-2(I) chain, splice variant or isoform	7655500	7359475	647572	354615	14.7	8.3	-1	0.7	0.996	0.8	1	1	1
F1MA59	F1MA59_RAT	Col4a1	Collagen, type IV, alpha 1	17625917	12143183	290960	516067	2.9	7.4	-1.5	0.0008	1	1.74	2	2	2
F1M6Q3	F1M6Q3_RAT	Col4a2	Collagen, type IV, alpha 2	26405650	23966200	2938441	2174131	19.3	15.7	-1.1	0.5	1	2.25	3	3	3
F1LRJ1	F1LRJ1_RAT	Col4a3	Collagen, type IV, alpha 3	9801150	8510517	517143	1212172	9.1	24.7	-1.2	0.4	1	1.68	2	2	2
F1LUN5	F1LUN5_RAT	Col4a5	Collagen, type IV, alpha 5	14797417	9211000	231107	551530	2.7	10.4	-1.6	0.0007	1	2.39	1	1	1
D3ZUL3	D3ZUL3_RAT	Col6a1	Collagen, type VI, alpha 1, splice variant or isoform	85358490	72553361	4428928	3224381	9	7.7	-1.2	0.08	1	13.37	9	10	11
M0RDR9	M0RDR9_RAT	Col6a1	Collagen, type VI, alpha 1, splice variant or isoform	1639433	1675692	60828	58562	6.4	6.1	1	0.7	1	6.77	1	1	1
D4A111	D4A111_RAT	Col6a3	Collagen, type VI, alpha 3, splice variant or isoform	269830870	305395683	6445661	19645075	4.1	11.1	1.1	0.2	1	23.16	43	45	50
D4A115	D4A115_RAT	Col6a3	Collagen, type VI, alpha 3, splice variant or isoform	125618703	152451067	7571900	19189651	10.4	21.8	1.2	0.3	1	10.76	18	19	22
Q9ESG3	TMM27_RAT	Tmem27	Collectrin	27454167	25971867	1320053	2003603	8.3	13.4	-1.1	0.6	1	21.17	3	4	4
M0RBF1	M0RBF1_RAT	C3	Complement C3, splice variant or isoform	67984815	62920618	1053709	3687486	2.7	10.2	-1.1	0.3	1	21.29	23	23	25
P01026	CO3_RAT	C3	Complement C3, splice variant or isoform	42633063	41641760	748162	2284396	3	9.5	-1	0.7	1	15.27	16	16	18
O35796	C1QBP_RAT	C1qbp	Complement component 1 Q subcomponent-binding protein, mitochondrial	18164350	14557900	601446	1790467	5.7	21.3	-1.2	0.1	1	32.62	4	4	4
Q5BKC4	Q5BKC4_RAT	C9	Complement component 9	18448016	21026000	509290	1159389	4.8	9.6	1.1	0.1	1	14.81	6	6	8
P97846	CNTP1_RAT	Cntnap1	Contactin-associated protein 1	11842450	8046833	538632	665575	7.9	14.3	-1.5	0.01	0.9506	0.58	1	1	1
Q4KM69	Q4KM69_RAT	Cops5	COP9 (Constitutive photomorphogenic) homolog, subunit 5 (Arabidopsis thaliana)	3512450	4279183	362708	376497	17.9	15.2	1.2	0.2	0.9955	5.69	1	1	1
G3V8Z9	G3V8Z9_RAT	Cops7a	COP9 (Constitutive photomorphogenic) homolog, subunit 7a (Arabidopsis thaliana)	761025	817810	52241	248397	11.9	52.6	1.1	0.8	0.9372	5.82	1	1	1
Q02874	H2AY_RAT	H2afy	Core histone macro-H2A.1	8196475	8755842	735038	770519	15.5	15.2	1.1	0.6	0.9932	5.66	2	2	2
G3V624	G3V624_RAT	Coro1c	Coronin	8561900	5801750	904893	554103	18.3	16.5	-1.5	0.06	1	8.86	2	2	2
Q91ZN1	COR1A_RAT	Coro1a	Coronin-1A	13578200	14523900	945718	1882375	12.1	22.4	1.1	0.7	0.9999	9.76	2	2	2
Q2IBD4	CTTB2_RAT	Cttnbp2	Cortactin-binding protein 2	16802367	16795558	322953	653546	3.3	6.7	-1	1	0.9671	2.49	2	2	2
P50233	DHI2_RAT	Hsd11b2	Corticosteroid 11-beta-dehydrogenase isozyme 2	1411305	1306326	103970	101986	12.8	13.5	-1.1	0.5	0.9842	5.75	1	1	1
P48199	CRP_RAT	Crp	C-reactive protein	782550	938565	97088	94437	21.5	17.4	1.2	0.3	0.9953	5.22	1	1	1
P07335	KCRB_RAT	Ckb	Creatine kinase B-type	32033783	36843433	2373962	1151543	12.8	5.4	1.2	0.1	1	18.9	5	5	5
M0R6J6	M0R6J6_RAT	Ckmt2	Creatine kinase S-type, mitochondrial	3257346	1508925	344500	86370	18.3	9.9	-2.2	0.008	1	2.18	1	1	1
P25809	KCRU_RAT	Ckmt1	Creatine kinase U-type, mitochondrial	5920329	4196108	176726	347146	5.2	14.3	-1.4	0.01	1	5.26	2	2	2
Q5BJT9	Q5BJT9_RAT	Ckmt1b	Creatine kinase, mitochondrial 1, ubiquitous	14157429	13008242	287540	655986	3.5	8.7	-1.1	0.2	1	14.11	4	4	4
F1LNU2	F1LNU2_RAT	Cubn	Cubilin	53462617	48206492	4648738	5180435	15.1	18.6	-1.1	0.5	1	4.78	10	10	11
B5DF89	CUL3_RAT	Cul3	Cullin-3	21487833	22136500	453294	2888394	3.7	22.6	1	0.8	0.9341	1.04	1	1	1
P97536	CAND1_RAT	Cand1	Cullin-associated NEDD8-dissociated protein 1	14901351	19026985	1934231	1441610	22.5	13.1	1.3	0.2	1	2.11	2	2	2
D3ZG85	D3ZG85_RAT	Cdkl5	Cyclin-dependent kinase-like 5	3452850	3025233	274201	269979	13.8	15.5	-1.1	0.3	0.942	2.03	1	1	1
Q9EQS4	Q9EQS4_RAT	Cth	Cystathionase (Cystathionine gamma-lyase)	25929264	22447024	621299	1684210	4.2	13	-1.2	0.1	1	18.59	5	6	7
P32232	CBS_RAT	Cbs	Cystathionine beta-synthase	5995211	4924294	511740	315428	14.8	11.1	-1.2	0.1	0.9999	7.49	3	3	3
P01041	CYTB_RAT	Cstb	Cystatin-B	21034517	22874733	3094933	2933099	25.5	22.2	1.1	0.7	0.9975	9.18	1	2	2
P14841	CYTC_RAT	Cst3	Cystatin-C	3839817	2736650	202089	180535	9.1	11.4	-1.4	0.02	0.9957	12.14	1	1	1
P47875	CSRP1_RAT	Csrp1	Cysteine and glycine-rich protein 1	9032483	6335400	708264	795312	13.6	21.7	-1.4	0.06	0.995	8.81	1	1	1
G3V827	G3V827_RAT	Ccbl1	Cysteine conjugate-beta lyase 1	25793829	25815516	250053	1914070	1.7	12.8	1	1	1	28.23	9	10	13
Q99P39	NFS1_RAT	Nfs1	Cysteine desulfurase, mitochondrial	8581833	6368845	459590	1305119	9.3	35.5	-1.3	0.2	0.9808	6.97	2	2	2
Q64611	CSAD_RAT	Csad	Cysteine sulfinic acid decarboxylase	27354350	19610448	590790	361864	3.7	3.2	-1.4	0.0004	1	16.23	4	4	4
P36201	CRIP2_RAT	Crip2	Cysteine-rich protein 2	3218867	2843150	67896	446241	3.7	27.2	-1.1	0.5	0.996	15.38	1	1	1
D4A1G4	D4A1G4_RAT	Cyb5a	Cytochrome b5	24282633	20997517	635571	2045512	4.5	16.9	-1.2	0.2	1	55	4	6	8
P04166	CYB5B_RAT	Cyb5b	Cytochrome b5 type B	28638567	24245883	805220	2176080	4.9	15.5	-1.2	0.1	0.9963	8.9	1	2	3
Q68FY0	QCR1_RAT	Uqcrc1	Cytochrome b-c1 complex subunit 1, mitochondrial	150799548	120189631	2604126	9571073	3	13.8	-1.3	0.04	1	31.87	13	15	16
P32551	QCR2_RAT	Uqcrc2	Cytochrome b-c1 complex subunit 2, mitochondrial	201635617	139293267	2682706	22593297	2.3	28.1	-1.4	0.1	1	33.85	11	12	16
Q5M9I5	QCR6_RAT	Uqcrh	Cytochrome b-c1 complex subunit 6, mitochondrial	14101883	12261100	331193	409800	4.1	5.8	-1.2	0.03	1	20.22	1	2	2
B2RYS2	B2RYS2_RAT	Uqcrb	Cytochrome b-c1 complex subunit 7	72192450	72236400	3014261	3277526	7.2	7.9	1	1	1	43.24	5	6	8
P20788	UCRI_RAT	Uqcrfs1	Cytochrome b-c1 complex subunit Rieske, mitochondrial	28848850	25823817	1680877	2719140	10.1	18.2	-1.1	0.4	1	18.98	4	4	5
D3Z9I1	D3Z9I1_RAT	Coa3	Cytochrome C oxidase assembly factor 3	9691300	8817017	1036079	1486579	18.5	29.2	-1.1	0.7	0.964	9.26	1	1	1
Q8SEZ5	Q8SEZ5_RAT	Mt-co2	Cytochrome c oxidase subunit 2	108381117	98751150	1455578	4584669	2.3	8	-1.1	0.1	1	26.43	5	6	8
P10888	COX41_RAT	Cox4i1	Cytochrome c oxidase subunit 4 isoform 1, mitochondrial	179384717	157962400	2150572	3142372	2.1	3.4	-1.1	0.005	1	37.87	9	10	12
P11240	COX5A_RAT	Cox5a	Cytochrome c oxidase subunit 5A, mitochondrial	213514833	178131567	7854178	11405829	6.4	11.1	-1.2	0.06	1	59.59	8	10	11
P12075	COX5B_RAT	Cox5b	Cytochrome c oxidase subunit 5B, mitochondrial	45272083	37145267	3583409	1140946	13.7	5.3	-1.2	0.1	1	23.26	2	3	4
D3ZD09	D3ZD09_RAT	Cox6b1	Cytochrome c oxidase subunit 6B1	76974333	79121033	4798791	4703669	10.8	10.3	1	0.8	1	70.93	5	5	6
P11951	CX6C2_RAT	Cox6c2	Cytochrome c oxidase subunit 6C-2	108561717	80519817	2385778	1888033	3.8	4.1	-1.3	0.0008	1	36.84	3	4	4
P35171	CX7A2_RAT	Cox7a2	Cytochrome c oxidase subunit 7A2, mitochondrial	60528500	56842583	1755753	2869389	5	8.7	-1.1	0.3	1	27.71	2	3	6
G4XXS7	G4XXS7	Cycs	Cytochrome c, somatic, splice variant or isoform	78523057	61135463	1184083	6332804	2.6	17.9	-1.3	0.05	1	33.65	6	10	13
P62898	CYC_RAT	Cycs	Cytochrome c, somatic, splice variant or isoform	98180107	81927938	1998238	6100467	3.5	12.9	-1.2	0.06	1	52.38	9	14	17
P24470	CP2CN_RAT	Cyp2c23	Cytochrome P450 2C23	12832408	13479725	360989	598212	4.9	7.7	1.1	0.4	0.9998	6.28	2	2	2
P10633	CP2D1_RAT	Cyp2d1	Cytochrome P450 2D1	9731308	8341352	106549	743647	1.9	15.4	-1.2	0.2	1	10.12	3	3	3
Q64680	CP2DI_RAT	Cyp2d18	Cytochrome P450 2D18	11068269	9437441	364856	894776	5.7	16.4	-1.2	0.2	1	8	3	3	3
F1LMN4	F1LMN4_RAT	Cyp2d3	Cytochrome P450 2D3	7017286	6412691	52908	483020	1.3	13	-1.1	0.3	1	5.56	2	2	2
P24464	CP4AC_RAT	Cyp4a12	Cytochrome P450 4A12	13294683	9989233	1463884	1302433	19.1	22.6	-1.3	0.2	1	5.31	2	2	2
P20817	CP4AE_RAT	Cyp4a14	Cytochrome P450 4A14	11932563	14683724	379799	733593	5.5	8.7	1.2	0.03	1	13.61	5	6	8
P20816	CP4A2_RAT	Cyp4a2	Cytochrome P450 4A2	90864517	84238964	3946583	3383778	7.5	7	-1.1	0.3	1	44.25	16	18	22
F1M7X1	F1M7X1_RAT	Cyp4b1	Cytochrome P450 4B1	7141229	8771202	266967	627870	6.5	12.4	1.2	0.08	1	16.11	4	4	6
H7C5X2	H7C5X2_RAT	Cyp4a2	Cytochrome P450, family 4, subfamily a, polypeptide 2	70359900	62169497	2313591	4403457	5.7	12.3	-1.1	0.2	1	47.66	14	16	20
D4A1H9	D4A1H9_RAT	Cyp4f39	Cytochrome P450, family 4, subfamily f, polypeptide 39	741883	721174	67349	47002	15.7	11.3	-1	0.8	0.9508	4.73	1	1	1
G3V6S2	G3V6S2_RAT	Aco1	Cytoplasmic aconitate hydratase, splice variant or isoform	133526133	120008400	4627408	8339523	6	12	-1.1	0.2	1	34.87	21	22	25
Q63270	ACOC_RAT	Aco1	Cytoplasmic aconitate hydratase, splice variant or isoform	111422500	101160017	2207821	5727113	3.4	9.8	-1.1	0.2	1	29.02	18	19	22
F1LRT9	F1LRT9_RAT	Dync1h1	Cytoplasmic dynein 1 heavy chain 1	40865811	35979345	2034231	999944	8.6	4.8	-1.1	0.1	1	5.88	18	18	19
Q68FS4	AMPL_RAT	Lap3	Cytosol aminopeptidase	46152890	42433328	1676749	3838578	6.3	15.7	-1.1	0.4	1	45.66	15	17	18
M0R8T2	M0R8T2_RAT	Aldh1l1	Cytosolic 10-formyltetrahydrofolate dehydrogenase, splice variant or isoform	46732067	39608558	3055918	2376307	11.3	10.4	-1.2	0.1	1	15.74	10	10	10
P28037	AL1L1_RAT	Aldh1l1	Cytosolic 10-formyltetrahydrofolate dehydrogenase, splice variant or isoform	57179733	50252708	3598333	3681510	10.9	12.7	-1.1	0.2	1	19.62	12	12	12
Q6Q0N1	CNDP2_RAT	Cndp2	Cytosolic non-specific dipeptidase	229997300	193340683	6015471	7931350	4.5	7.1	-1.2	0.02	1	46.32	16	20	27
O08651	SERA_RAT	Phgdh	D-3-phosphoglycerate dehydrogenase	42639933	37332583	1990085	1081955	8.1	5	-1.1	0.08	1	9.94	4	4	4
O35078	OXDA_RAT	Dao	D-amino-acid oxidase	101806754	102118416	2035937	5963093	3.5	10.1	1	1	1	36.13	8	10	12
P29147	BDH_RAT	Bdh1	D-beta-hydroxybutyrate dehydrogenase, mitochondrial	7480733	6018683	988085	286974	22.9	8.3	-1.2	0.2	0.9935	5.83	1	1	1
P80254	DOPD_RAT	Ddt	D-dopachrome decarboxylase	36756900	37730850	1334330	3021238	6.3	13.9	1	0.8	1	35.59	4	4	6
F7DP80	F7DP80_RAT	Ddx19b	DEAD (Asp-Glu-Ala-Asp) box polypeptide 19B	26717467	24906450	2902914	2530208	18.8	17.6	-1.1	0.7	1	9.39	3	3	3
Q6AYI1	Q6AYI1_RAT	Ddx5	DEAD (Asp-Glu-Ala-Asp) box polypeptide 5	22291167	17476083	1061346	891980	8.2	8.8	-1.3	0.03	0.996	1.95	1	1	1
Q4QQV4	Q4QQV4_RAT	Hars	Dead end homolog 1 (Zebrafish)	4546483	3467833	714758	190334	27.2	9.5	-1.3	0.2	0.9723	2.36	1	1	1
D4ADE8	D4ADE8_RAT	Ddx3x	DEAD/H (Asp-Glu-Ala-Asp/His) box polypeptide 3, X-linked	8363250	6182017	457843	263792	9.5	7.4	-1.4	0.01	0.9995	9	2	2	2
D4A2Z8	D4A2Z8_RAT	Dhx36	DEAH (Asp-Glu-Ala-His) box polypeptide 36	7972250	7980800	513322	1284513	11.2	27.9	1	1	0.9157	1.6	1	1	1
Q01129	PGS2_RAT	Dcn	Decorin	14256300	10841833	1276369	1011126	15.5	16.2	-1.3	0.1	1	7.06	2	2	3
D4A0T8	D4A0T8_RAT	Dhrs7	Dehydrogenase/reductase (SDR family) member 7, splice variant or isoform	2293100	1668483	397338	96323	30	10	-1.4	0.2	0.9766	6.21	1	1	1
Q6I7R1	Q6I7R1_RAT	Dhrs7	Dehydrogenase/reductase (SDR family) member 7, splice variant or isoform	4606850	4360000	537292	505961	20.2	20.1	-1.1	0.8	0.9766	11.42	2	2	2
Q8VID1	DHRS4_RAT	Dhrs4	Dehydrogenase/reductase SDR family member 4	16751021	12989583	1966661	1605528	20.3	21.4	-1.3	0.2	1	18.64	2	2	2
Q62651	ECH1_RAT	Ech1	Delta(3,5)-Delta(2,4)-dienoyl-CoA isomerase, mitochondrial	38211702	43321819	2253642	2872660	10.2	11.5	1.1	0.2	1	24.46	6	6	6
F8WFI0	F8WFI0_RAT	Tas1r2	Delta-1-pyrroline-5-carboxylate dehydrogenase, mitochondrial, splice variant or isoform	59976367	43868008	6125745	2741921	17.7	10.8	-1.4	0.07	1	21.17	9	11	13
P0C2X9	AL4A1_RAT	Aldh4a1	Delta-1-pyrroline-5-carboxylate dehydrogenase, mitochondrial, splice variant or isoform	22680033	22336175	607466	1138533	4.6	8.8	-1	0.8	1	19.72	8	10	12
P06214	HEM2_RAT	Alad	Delta-aminolevulinic acid dehydratase	65361717	62124800	364882	6225268	1	17.4	-1.1	0.7	1	28.48	6	6	8
P48675	DESM_RAT	Des	Desmin	2344225	1660017	123003	105705	9.1	11	-1.4	0.01	0.9974	4.69	1	1	1
F1LMV6	F1LMV6_RAT	Dsp	Desmoplakin	10364683	10273650	276618	852856	4.6	14.4	-1	0.9	0.949	0.59	1	1	1
Q7M0E3	DEST_RAT	Dstn	Destrin, splice variant or isoform	18567413	15225293	611156	951287	5.7	10.8	-1.2	0.04	1	21.82	3	4	5
Q5RK17	Q5RK17_RAT	Diablo	Diablo homolog (Drosophila)	8206558	3919083	929874	427735	19.6	18.9	-2.1	0.01	0.992	4.22	1	1	1
Q920D2	DYR_RAT	Dhfr	Dihydrofolate reductase	66119417	56102867	2493042	4231348	6.5	13.1	-1.2	0.1	1	37.43	5	5	5
B2GV15	B2GV15_RAT	Dbt	Dihydrolipoamide branched chain transacylase E2	18003033	14770817	330463	748081	3.2	8.8	-1.2	0.02	0.9962	6.43	2	2	2
G3V6P2	G3V6P2_RAT	Dlst	Dihydrolipoamide S-succinyltransferase (E2 component of 2-oxo-glutarate complex)	20983283	20778483	943594	2421603	7.8	20.2	-1	0.9	1	13.66	5	5	5
Q6P6R2	DLDH_RAT	Dld	Dihydrolipoyl dehydrogenase, mitochondrial	225596783	228262283	11636870	8867398	8.9	6.7	1	0.9	1	41.26	14	20	23
P08461	ODP2_RAT	Dlat	Dihydrolipoyllysine-residue acetyltransferase component of pyruvate dehydrogenase complex, mitochondrial	53461250	53238983	1351899	4040648	4.4	13.1	-1	1	1	13.77	6	7	9
P11348	DHPR_RAT	Qdpr	Dihydropteridine reductase	50394267	52383850	3869308	2554797	13.3	8.4	1	0.7	1	35.68	5	6	7
Q63150	DPYS_RAT	Dpys	Dihydropyrimidinase	18697150	17080800	889065	1552376	8.2	15.7	-1.1	0.4	1	8.29	3	4	6
P47942	DPYL2_RAT	Dpysl2	Dihydropyrimidinase-related protein 2	52455850	47849533	634388	2909014	2.1	10.5	-1.1	0.2	1	22.55	7	7	7
G3V6F2	G3V6F2_RAT	Fmo4	Dimethylaniline monooxygenase [N-oxide-forming]	15823983	16019534	783637	1112252	8.6	12	1	0.9	1	4.02	2	2	2
P36365	FMO1_RAT	Fmo1	Dimethylaniline monooxygenase [N-oxide-forming] 1	27954217	25757917	2325588	948879	14.4	6.4	-1.1	0.4	1	6.95	3	3	4
Q9EQ76	FMO3_RAT	Fmo3	Dimethylaniline monooxygenase [N-oxide-forming] 3	48519451	43234739	1480981	3774268	5.3	15.1	-1.1	0.3	1	16.76	6	6	6
Q5RKL4	Q5RKL4_RAT	Dmgdh	Dimethylglycine dehydrogenase	83523808	41885517	2617243	1758456	5.4	7.3	-2	0.0002	1	7.7	4	4	4
Q63342	M2GD_RAT	Dmgdh	Dimethylglycine dehydrogenase, mitochondrial	64492742	27792717	3083588	1614021	8.3	10.1	-2.3	0.0005	0.9997	3.38	2	2	2
P31430	DPEP1_RAT	Dpep1	Dipeptidase 1	44456451	54421599	4753990	3614876	18.5	11.5	1.2	0.2	1	15.61	4	5	5
Q9EPB1	DPP2_RAT	Dpp7	Dipeptidyl peptidase 2	41154833	34430017	1910994	3442127	8	17.3	-1.2	0.2	1	11.4	4	5	5
O55096	DPP3_RAT	Dpp3	Dipeptidyl peptidase 3	8398500	7982917	358760	724912	7.4	15.7	-1.1	0.6	0.9984	2.71	1	2	2
F1M7X5	F1M7X5_RAT	Dpp4	Dipeptidyl peptidase 4, splice variant or isoform	103957092	76387475	2379323	5173364	4	11.7	-1.4	0.008	1	22.48	13	15	23
P14740	DPP4_RAT	Dpp4	Dipeptidyl peptidase 4, splice variant or isoform	349286969	327743819	11280917	18096507	5.6	9.6	-1.1	0.4	1	40.81	28	36	45
F1LMP9	F1LMP9_RAT	Dab2	Disabled homolog 2	18465278	18073461	273134	1239443	2.6	11.9	-1	0.8	1	16.82	9	9	9
D4A0L2	D4A0L2_RAT	Dmrta2	DMRT-like family A2	11710317	9819967	733527	348706	10.8	6.2	-1.2	0.08	0.999	8.83	2	2	2
G3V8T4	G3V8T4_RAT	Ddb1	DNA damage-binding protein 1	2448017	3038142	295080	441549	20.9	25.2	1.2	0.3	0.9713	2.11	1	1	1
F1LSD8	F1LSD8_RAT	Mlh1	DNA mismatch repair protein Mlh1	3707067	5123567	505731	156385	23.6	5.3	1.4	0.06	0.9928	4.62	2	2	2
D3Z8X4	D3Z8X4_RAT	Pole	DNA polymerase	3822700	4009483	71868	574751	3.3	24.8	1	0.8	0.9807	0.83	1	1	1
D3ZN27	D3ZN27_RAT	Dnajc13	DnaJ (Hsp40) homolog, subfamily C, member 13	10271742	7235550	716023	316546	12.1	7.6	-1.4	0.02	0.9997	1.25	2	2	2
P63036	DNJA1_RAT	Dnaja1	DnaJ homolog subfamily A member 1	7490300	7273200	193346	543559	4.5	12.9	-1	0.7	1	6.55	2	2	3
Q498R3	DJC10_RAT	Dnajc10	DnaJ homolog subfamily C member 10	5101200	4501583	136421	332821	4.6	12.8	-1.1	0.2	0.994	2.14	1	1	1
Q68G41	Q68G41_RAT	Eci1	Dodecenoyl-Coenzyme A delta isomerase (3,2 trans-enoyl-Coenzyme A isomerase)	41381692	45851850	1820997	3979248	7.6	15	1.1	0.4	1	46.37	10	11	14
P07153	RPN1_RAT	Rpn1	Dolichyl-diphosphooligosaccharide--protein glycosyltransferase subunit 1	9890142	14675942	1402508	1778237	24.6	21	1.5	0.1	0.9996	4.46	2	2	2
P25235	RPN2_RAT	Rpn2	Dolichyl-diphosphooligosaccharide--protein glycosyltransferase subunit 2	13342772	11277386	386356	400362	5	6.1	-1.2	0.02	1	11.41	4	4	4
D3ZH58	D3ZH58_RAT	Dopey1	Dopey family member 1	2284129	3050458	305673	541334	23.2	30.7	1.3	0.3	0.9863	1.67	2	2	2
Q8VHZ8	DSCAM_RAT	Dscam	Down syndrome cell adhesion molecule homolog	4466258	3071033	570756	561185	22.1	31.7	-1.5	0.2	0.9789	0.55	1	1	1
M0RC58	M0RC58_RAT	Dyp19l2	Dpy-19-like 2	5568783	5584933	469787	457893	14.6	14.2	1	1	0.9842	2.07	1	1	1
Q9JHL4	DBNL_RAT	Dbnl	Drebrin-like protein	8029924	7497421	380582	801663	8.2	18.5	-1.1	0.6	1	13.3	4	4	4
Q9JHL4-4	DBNL_RAT	Dbnl	Drebrin-like protein, Isoform 4	5975696	5331604	271072	823548	7.9	26.8	-1.1	0.5	1	9.74	3	3	3
Q01986	MP2K1_RAT	Map2k1	Dual specificity mitogen-activated protein kinase kinase 1	1949175	1512700	227792	158910	20.2	18.2	-1.3	0.2	0.9954	5.6	1	1	1
G3V9L3	G3V9L3_RAT	Dusp3	Dual specificity phosphatase 3	4062900	3832917	689241	668119	29.4	30.2	-1.1	0.8	0.9948	7.81	1	1	1
Q6AYH5	DCTN2_RAT	Dctn2	Dynactin subunit 2	49398333	24814833	7574029	8021195	26.6	56	-2	0.09	0.9079	2.24	1	1	1
O35303	DNM1L_RAT	Dnm1l	Dynamin-1-like protein	7930720	6000935	356820	181886	7.8	5.2	-1.3	0.009	0.999	9.14	4	4	4
P39052	DYN2_RAT	Dnm2	Dynamin-2	360438	387233	30392	28099	14.6	12.6	1.1	0.6	0.995	2.76	1	1	1
Q2TA68-3	OPA1_RAT	Opa1	Dynamin-like 120 kDa protein, mitochondrial, Isoform 3	3791733	2831079	494616	393218	22.6	24.1	-1.3	0.2	0.9831	3.01	2	2	2
Q923J6	DYH12_RAT	Dnah12	Dynein heavy chain 12, axonemal	4273800	2675100	594196	281165	24.1	18.2	-1.6	0.07	0.9365	0.52	1	1	1
Q66HC9	DNAI2_RAT	Dnai2	Dynein intermediate chain 2, axonemal	18177600	12969534	720894	1231992	6.9	16.5	-1.4	0.02	0.9988	4.85	2	2	2
Q78P75	DYL2_RAT	Dynll2	Dynein light chain 2, cytoplasmic	50278850	44736117	2205413	3059310	7.6	11.8	-1.1	0.2	1	39.33	3	3	3
D4A6X1	D4A6X1_RAT	Dysf	Dysferlin	12273650	18713167	365796	2586343	5.2	23.9	1.5	0.1	0.909	0.74	1	1	1
D3ZC56	D3ZC56_RAT	Dst	Dystonin	7042834	7590389	267313	488421	6.6	11.1	1.1	0.4	0.9886	0.15	1	1	1
F1LUA1	F1LUA1_RAT	Eea1	Early endosome antigen 1	13591183	17696500	1270163	3570176	16.2	34.9	1.3	0.3	0.967	0.85	1	1	1
D3ZK42	D3ZK42_RAT	Eml1	Echinoderm microtubule-associated protein-like 1	1551290	1454213	91554	91974	10.2	11	-1.1	0.5	0.9639	1.57	1	1	1
F1LPB8	F1LPB8_RAT	Entpd5	Ectonucleoside triphosphate diphosphohydrolase 5	5870115	6063596	441056	163820	13	4.7	1	0.7	1	9.13	3	3	4
D3ZRI1	D3ZRI1_RAT	Enpp6	Ectonucleotide pyrophosphatase/phosphodiesterase 6	1720094	1956258	111288	514940	11.2	45.6	1.1	0.7	0.9959	10.77	2	2	2
P97675	ENPP3_RAT	Enpp3	Ectonucleotide pyrophosphatase/phosphodiesterase family member 3	5092200	6688667	817972	225779	27.8	5.8	1.3	0.1	0.9941	3.31	2	2	2
D3ZRE8	D3ZRE8_RAT	Efcc1	EF-hand and coiled-coil domain containing 1	1902617	1682317	235522	93817	21.4	9.7	-1.1	0.4	0.915	6.14	1	1	1
Q641Z6	EHD1_RAT	Ehd1	EH domain-containing protein 1	71612973	59222797	1486827	5424843	3.6	15.9	-1.2	0.09	1	27.9	9	9	9
Q4V8H8	EHD2_RAT	Ehd2	EH domain-containing protein 2	14420167	12828833	1062067	1110434	12.8	15	-1.1	0.4	0.9287	2.03	1	1	1
Q8R3Z7	Q8R3Z7_RAT	Ehd4	EH-domain containing 4	33671400	31489350	1198654	521713	6.2	2.9	-1.1	0.2	1	9.61	4	4	4
Q9JI66	S4A4_RAT	Slc4a4	Electrogenic sodium bicarbonate cotransporter 1	42020278	35924925	1160290	2216390	4.8	10.7	-1.2	0.07	1	10.47	8	9	10
Q9JI66-3	S4A4_RAT	Slc4a4	Electrogenic sodium bicarbonate cotransporter 1, Isoform 3	18155094	14821816	466937	1235813	4.5	14.4	-1.2	0.07	1	5.21	4	5	6
P13803	ETFA_RAT	Etfa	Electron transfer flavoprotein subunit alpha, mitochondrial	292157250	262516967	11175349	8827232	6.6	5.8	-1.1	0.1	1	63.36	16	21	26
Q68FU3	ETFB_RAT	Etfb	Electron transfer flavoprotein subunit beta	164331750	153836967	6558608	4575447	6.9	5.2	-1.1	0.3	1	52.55	12	14	14
Q66HF3	Q66HF3_RAT	Etfdh	Electron transfer flavoprotein-ubiquinone oxidoreductase, mitochondrial	17531600	18547158	1053973	887209	10.4	8.3	1.1	0.5	1	6.66	3	3	4
D3ZXS6	D3ZXS6_RAT	RGD1566344	Elongation factor 1-alpha	52232895	52123300	2443585	1714545	8.1	5.7	-1	1	1	15.1	5	5	6
P62630	EF1A1_RAT	Eef1a1	Elongation factor 1-alpha 1	159743109	148404156	2406086	7222123	2.6	8.4	-1.1	0.2	1	49.78	20	25	31
Q68FR9	EF1D_RAT	Eef1d	Elongation factor 1-delta	9648325	8240008	302073	185736	5.4	3.9	-1.2	0.02	1	22.06	4	4	4
Q68FR6	EF1G_RAT	Eef1g	Elongation factor 1-gamma	36680050	33127000	6026699	5897063	28.5	30.8	-1.1	0.7	0.9997	13.73	4	4	4
P05197	EF2_RAT	Eef2	Elongation factor 2	83438067	82948317	2987776	4890045	6.2	10.2	-1	0.9	1	22.38	13	16	18
P85834	EFTU_RAT	Tufm	Elongation factor Tu, mitochondrial	119409800	116666783	5700235	9131097	8.3	13.6	-1	0.8	1	32.08	11	12	13
Q5VLR5	Q5VLR5_RAT	Erp44	Endoplasmic reticulum protein 44	9615683	18819483	1015396	5740135	18.3	52.8	2	0.2	1	9.11	2	2	2
P52555	ERP29_RAT	Erp29	Endoplasmic reticulum resident protein 29	22943733	15521733	3366585	1292258	25.4	14.4	-1.5	0.1	0.9998	22.69	3	3	3
Q66HD0	ENPL_RAT	Hsp90b1	Endoplasmin	178717189	148982620	4535056	14105656	4.4	16.4	-1.2	0.1	1	33.96	20	22	25
Q66HD0-2	ENPL_RAT	Hsp90b1	Endoplasmin, Isoform 2	143423856	115642803	2990333	9549799	3.6	14.3	-1.2	0.05	1	39.97	18	20	23
F1M6P0	F1M6P0_RAT	Eno1	Enolase	118132864	104105589	3052228	5734465	4.5	9.5	-1.1	0.1	1	16.39	6	10	15
Q5EB49	Q5EB49_RAT	Eno1	Enolase 1	10843517	8226000	710602	839284	11.4	17.7	-1.3	0.08	0.999	6.15	1	1	1
Q5BJ93	Q5BJ93_RAT	Eno1	Enolase 1, (Alpha)	85576336	81354223	3009158	2264152	6.1	4.8	-1.1	0.3	1	39.13	13	15	20
D3ZIL6	D3ZIL6_RAT	Echdc2	Enoyl Coenzyme A hydratase domain containing 2	4428033	5620017	341103	135338	13.3	4.2	1.3	0.03	0.9106	4.05	1	1	1
Q5XIC0	ECI2_RAT	Eci2	Enoyl-CoA delta isomerase 2, mitochondrial	12595275	12575742	165650	657169	2.3	9.1	-1	1	1	16.11	4	4	4
P14604	ECHM_RAT	Echs1	Enoyl-CoA hydratase, mitochondrial	110105376	103921583	2506731	6528286	3.9	10.9	-1.1	0.4	1	39.66	9	11	12
Q5M884	Q5M884_RAT	Eci3	Enoyl-Coenzyme A delta isomerase 3	26826692	21856658	625288	450743	4	3.6	-1.2	0.003	1	27.06	5	5	5
Q6DGF2	Q6DGF2_RAT	Clint1	Enthoprotin	8473133	7490367	136581	1563169	2.8	36.1	-1.1	0.6	0.9981	7.2	2	2	2
F1M3L7	EPS8_RAT	Eps8	Epidermal growth factor receptor kinase substrate 8	4192367	5077383	342905	683119	14.2	23.3	1.2	0.3	0.9388	1.58	1	1	1
Q8CHN5	Q8CHN5_RAT	Npc2	Epididymal secretory protein 1 (Precursor)	79431000	69119617	3347522	5677307	7.3	14.2	-1.1	0.2	1	37.58	5	7	8
P07687	HYEP_RAT	Ephx1	Epoxide hydrolase 1	4112242	5371067	173566	637053	7.3	20.5	1.3	0.1	0.9359	3.96	1	1	1
F7DLY1	F7DLY1_RAT	Eps8l2	EPS8-like 2, isoform CRA_d	4219300	3010650	11037	588669	0.5	33.9	-1.4	0.2	0.9759	3.07	1	1	1
B1WBY7	B1WBY7_RAT	Erlin1	ER lipid raft associated 1	5101850	4338092	448331	623816	15.2	24.9	-1.2	0.4	1	3.45	1	1	2
B5DEH2	ERLN2_RAT	Erlin2	Erlin-2	11542983	9451792	625726	1305132	9.4	23.9	-1.2	0.2	1	7.08	2	2	3
D4A6Q4	D4A6Q4_RAT	Epb4.1	Erythrocyte membrane band 4.2	1478646	1377475	181703	10612	21.3	1.3	-1.1	0.6	0.9583	8.14	1	1	1
D3ZIP3	D3ZIP3_RAT	Epb4.1	Erythrocyte membrane protein band 4.1	3962074	2844764	194498	174067	8.5	10.6	-1.4	0.01	0.9958	3.39	2	2	2
A3E0T0	A3E0T0_RAT	Epb41l3	Erythrocyte protein band 4.1-like 3	57270767	41582945	4480616	2722267	13.6	11.3	-1.4	0.04	1	15.29	9	10	10
G3V874	G3V874_RAT	Epb41l3	Erythrocyte protein band 4.1-like 3, splice variant or isoform, splice variant or isoform	38067550	28799045	1591727	1815033	7.2	10.9	-1.3	0.02	1	11.73	8	9	9
Q9JMB3	Q9JMB3_RAT	Epb41l3	Erythrocyte protein band 4.1-like 3, splice variant or isoform, splice variant or isoform	34651634	26081412	1270573	1684855	6.4	11.2	-1.3	0.02	1	8.87	7	8	8
P56571	ES1_RAT	N/A	ES1 protein homolog, mitochondrial	6025867	5083300	194394	449434	5.6	15.3	-1.2	0.1	0.9994	9.77	1	1	1
Q5U2Q3	CK054_RAT	N/A	Ester hydrolase C11orf54 homolog	116428700	104564100	2087049	4638618	3.1	7.7	-1.1	0.08	1	46.98	11	12	14
B0BNJ4	B0BNJ4_RAT	Ethe1	Ethylmalonic encephalopathy 1	113108333	85052533	4495292	9648643	6.9	19.6	-1.3	0.06	1	30.71	6	7	7
Q5RKI1	IF4A2_RAT	Eif4a2	Eukaryotic initiation factor 4A-II	8607889	8018500	343301	627279	6.9	13.5	-1.1	0.5	1	10.57	3	3	5
Q3B8Q2	IF4A3_RAT	Eif4a3	Eukaryotic initiation factor 4A-III	11942456	11641817	802388	863917	11.6	12.9	-1	0.8	1	7.06	2	2	2
B5DEN5	B5DEN5_RAT	Eef1b2	Eukaryotic translation elongation factor 1 beta 2	10879458	9697117	706677	743238	11.3	13.3	-1.1	0.3	0.995	12.44	2	2	2
Q7TPK5	Q7TPK5_RAT	Eef1b2l	Eukaryotic translation elongation factor 1 beta 2-like	2454242	2834567	249343	122223	17.6	7.5	1.2	0.2	0.9796	5.93	1	1	1
P68101	IF2A_RAT	Eif2s1	Eukaryotic translation initiation factor 2 subunit 1	14146583	11435150	905573	1559160	11.1	23.6	-1.2	0.2	0.997	8.57	2	2	2
Q1JU68	EIF3A_RAT	Eif3a	Eukaryotic translation initiation factor 3 subunit A	7757348	7507495	719334	224003	16.1	5.2	-1	0.8	0.9957	1.92	2	2	2
Q641X8	EIF3E_RAT	Eif3e	Eukaryotic translation initiation factor 3 subunit E	16387000	11224283	1443255	1186901	15.3	18.3	-1.5	0.05	0.9883	2.47	1	1	1
Q6P9U8	EIF3H_RAT	Eif3h	Eukaryotic translation initiation factor 3 subunit H	2591695	1809900	209014	193354	14	18.5	-1.4	0.05	0.9568	4.83	1	2	2
B0BNA7	EIF3I_RAT	Eif3i	Eukaryotic translation initiation factor 3 subunit I	1499758	1273808	103960	177097	12	24.1	-1.2	0.3	0.9841	4.62	1	1	1
G3V7G9	G3V7G9_RAT	Eif3s6ip	Eukaryotic translation initiation factor 3 subunit L	6107633	6304500	575300	481578	16.3	13.2	1	0.8	0.9041	3.4	1	1	1
D3ZAZ0	D3ZAZ0_RAT	Eif3m	Eukaryotic translation initiation factor 3 subunit M	963035	1364200	92657	51749	16.7	6.6	1.4	0.02	0.9862	7.22	1	1	1
Q6P3V8	Q6P3V8_RAT	Eif4a1	Eukaryotic translation initiation factor 4A1	21614268	18023385	1698628	977136	13.6	9.4	-1.2	0.1	1	19.46	5	5	7
Q5RKG9	Q5RKG9_RAT	Eif4b	Eukaryotic translation initiation factor 4B	1087291	2621985	145716	885024	23.2	58.5	2.4	0.2	0.995	4.09	1	1	1
Q3T1J1	IF5A1_RAT	Eif5a	Eukaryotic translation initiation factor 5A-1	17855404	14826870	1175262	800021	11.4	9.3	-1.2	0.1	1	47.4	5	5	5
G3V7J7	G3V7J7_RAT	Eif5a2	Eukaryotic translation initiation factor 5A2	10378550	9188375	216858	57690	3.6	1.1	-1.1	0.006	1	16.34	2	2	2
Q3KRD8	IF6_RAT	Eif6	Eukaryotic translation initiation factor 6	10814483	8597350	371773	680317	6	13.7	-1.3	0.05	0.9958	7.35	1	1	1
P51907	EAA3_RAT	Slc1a1	Excitatory amino acid transporter 3	2928050	3979050	290740	474268	17.2	20.6	1.4	0.1	0.9838	2.87	1	1	1
Q80U96	XPO1_RAT	Xpo1	Exportin-1	1756417	1777683	223794	301011	22.1	29.3	1	1	0.9936	1.68	1	1	1
D3ZVI5	D3ZVI5_RAT	Eya1	Eyes absent homolog 1 (Drosophila)	28980000	25264500	1788838	5069306	10.7	34.8	-1.1	0.5	0.9671	1.19	1	1	1
P31977	EZRI_RAT	Ezr	Ezrin	266074547	234000564	5924485	14928562	3.9	11	-1.1	0.1	1	39.59	21	25	29
B2GUZ5	CAZA1_RAT	Capza1	F-actin-capping protein subunit alpha-1	7957167	7405000	538155	560343	11.7	13.1	-1.1	0.5	0.9451	3.5	1	1	1
Q3T1K5	CAZA2_RAT	Capza2	F-actin-capping protein subunit alpha-2	15168100	13374333	570877	318436	6.5	4.1	-1.1	0.05	0.9907	9.79	2	2	2
Q5XI32	CAPZB_RAT	Capzb	F-actin-capping protein subunit beta	54794283	36268458	9156619	3256378	28.9	15.6	-1.5	0.1	1	21.32	5	5	6
Q642A7	F151A_RAT	Fam151a	Family with sequence similarity 151, member A	6588288	6418567	204674	516264	5.4	13.9	-1	0.8	0.9992	7.07	2	2	2
M0R961	M0R961_RAT	Khsrp	Far upstream element-binding protein 2	6553750	7076333	625706	165566	16.5	4.1	1.1	0.5	0.9947	1.8	1	1	1
D3ZEH1	D3ZEH1_RAT	Fat4	FAT atypical cadherin 4	3038200	2864933	375582	107487	21.4	6.5	-1.1	0.7	0.9153	0.26	1	1	1
P12785	FAS_RAT	Fasn	Fatty acid synthase	959712	1988650	156644	637244	28.3	55.5	2.1	0.2	0.9863	1.08	1	1	1
P55053	FABP5_RAT	Fabp5	Fatty acid-binding protein, epidermal	6087683	4711883	418030	64292	11.9	2.4	-1.3	0.08	0.9087	13.33	1	1	1
P07483	FABPH_RAT	Fabp3	Fatty acid-binding protein, heart	39116167	23044300	1012491	1714513	4.5	12.9	-1.7	0.001	1	24.81	3	3	4
Q923V4	FBX6_RAT	Fbxo6	F-box only protein 6	14704333	12746667	407041	904712	4.8	12.3	-1.2	0.1	0.9259	3.52	1	1	1
D3ZU90	D3ZU90_RAT	Fer1l5	Fer-1-like 5	1098063	2136197	193935	578530	30.6	46.9	1.9	0.2	0.9811	1.15	1	1	1
D4A3K7	D4A3K7_RAT	Frmpd4	FERM and PDZ domain containing 4	4246750	4138583	469055	461620	19.1	19.3	-1	0.9	0.9094	1.11	1	1	1
Q5XI19	Q5XI19_RAT	Fermt2	Fermitin family homolog 2 (Drosophila)	3027350	3459600	651636	525630	37.3	26.3	1.1	0.6	0.9953	2.21	1	1	1
P19132	FRIH_RAT	Fth1	Ferritin heavy chain	9474367	12741592	315808	1283854	5.8	17.5	1.3	0.07	1	34.62	4	4	4
P02793	FRIL1_RAT	Ftl1	Ferritin light chain 1	1016255	2049357	76129	246607	13	20.8	2	0.02	1	0.99	1	1	1
M0R5T8	M0R5T8_RAT	RGD1566189	Ferritin, splice variant or isoform	37414321	56366841	2608350	6791899	12.1	20.9	1.5	0.06	1	45.9	5	6	6
Q66HI5	Q66HI5_RAT	Fth1	Ferritin, splice variant or isoform	24517000	24229408	826303	1593763	5.8	11.4	-1	0.9	1	52.75	6	6	7
Q9QX79	FETUB_RAT	Fetub	Fetuin-B	2874758	3879358	257673	155080	15.5	6.9	1.3	0.03	0.9999	7.12	2	2	2
Q7TQ70	Q7TQ70_RAT	Fga	Fibrinogen alpha chain	34279900	29042625	431514	2035598	2.2	12.1	-1.2	0.07	1	14.19	8	8	9
P14480	FIBB_RAT	Fgb	Fibrinogen beta chain	12511042	11887600	667608	1561946	9.2	22.8	-1.1	0.7	1	16.08	5	5	5
P02680	FIBG_RAT	Fgg	Fibrinogen gamma chain	17749692	17444442	283871	311630	2.8	3.1	-1	0.5	1	17.98	4	4	4
F1LST1	F1LST1_RAT	Fn1	Fibronectin	3912475	3616131	259594	298596	11.5	14.3	-1.1	0.5	1	1.84	3	3	3
C0JPT7	C0JPT7_RAT	Flna	Filamin alpha	147453300	108209664	8224691	12730666	9.7	20.4	-1.4	0.06	1	9.02	15	15	16
D3ZHA0	D3ZHA0_RAT	Flnc	Filamin C, gamma	19112667	65089333	2003006	10074895	18.2	26.8	3.4	0.01	0.9917	0.4	1	1	1
D4A8D5	D4A8D5_RAT	Flnb	Filamin, beta	84033119	84159575	1630846	5679806	3.4	11.7	1	1	1	9.74	14	16	16
Q9Z2S9	FLOT2_RAT	Flot2	Flotillin-2	2385161	2532350	285120	215206	20.7	14.7	1.1	0.7	0.9936	3.27	1	1	1
G3V7S0	G3V7S0_RAT	Folh1	Folate hydrolase	17128117	13763317	385046	964445	3.9	12.1	-1.2	0.03	1	8.64	4	4	4
G3V8M6	G3V8M6_RAT	Folr1	Folate receptor 1 (Adult)	5045183	5669200	1065124	482117	36.6	14.7	1.1	0.6	0.9842	4.31	1	1	1
M0R655	M0R655_RAT	Fmnl2	Formin-like 2	5976650	6128100	882668	443312	25.6	12.5	1	0.9	0.9062	0.67	1	1	1
D3ZG74	D3ZG74_RAT	Frem2	Fras1 related extracellular matrix protein 2	7709667	7713183	349199	722305	7.8	16.2	1	1	0.9103	0.51	1	1	1
F1LRT1	F1LRT1_RAT	Fbp1	Fructose-1,6-bisphosphatase 1, splice variant or isoform	198217567	175756683	6255543	8445479	5.5	8.3	-1.1	0.1	1	54.22	19	25	35
P19112	F16P1_RAT	Fbp1	Fructose-1,6-bisphosphatase 1, splice variant or isoform	271997367	248640233	10442360	12873265	6.6	9	-1.1	0.2	1	58.13	21	30	40
Q66HT1	Q66HT1_RAT	Aldob	Fructose-bisphosphate aldolase	308555464	288436961	8518761	16017559	4.8	9.6	-1.1	0.3	1	51.92	20	25	32
P05065	ALDOA_RAT	Aldoa	Fructose-bisphosphate aldolase A	130305172	112599228	7403922	4131015	9.8	6.4	-1.2	0.1	1	34.62	11	12	17
P00884	ALDOB_RAT	Aldob	Fructose-bisphosphate aldolase B	192755264	178731728	5767351	9877248	5.2	9.6	-1.1	0.3	1	30.49	12	17	24
D4ACG8	D4ACG8_RAT	Fuom	Fucose mutarotase	1657283	2314167	191152	335705	20	25.1	1.4	0.2	0.9955	10.46	1	1	1
Q5M964	Q5M964_RAT	Fh	Fumarate hydratase 1	41442350	34738584	2459245	3028298	10.3	15.1	-1.2	0.2	1	35.5	11	11	13
P14408	FUMH_RAT	Fh	Fumarate hydratase, mitochondrial	21261383	18791917	562978	1726318	4.6	15.9	-1.1	0.2	1	29.59	9	9	11
F1M6W1	F1M6W1_RAT	Fah	Fumarylacetoacetase	62842083	46140117	2661759	4214457	7.3	15.8	-1.4	0.03	1	26.32	7	8	10
Q6AYQ8	FAHD1_RAT	Fahd1	Fumarylacetoacetate hydrolase domain containing 1	18764689	33105433	932369	4171357	8.6	21.8	1.8	0.03	1	24.89	3	3	3
B2RYW9	FAHD2_RAT	Fahd2	Fumarylacetoacetate hydrolase domain-containing protein 2	47138667	30177417	3024337	1989599	11.1	11.4	-1.6	0.009	1	20.13	4	6	6
D3ZX42	D3ZX42_RAT	Rabgap1	G protein-coupled receptor 21	9741450	12940067	656319	1557669	11.7	20.8	1.3	0.1	0.9111	1.6	1	1	1
P11762	LEG1_RAT	Lgals1	Galectin-1	6385117	6672033	321192	822029	8.7	21.3	1	0.8	0.9951	11.85	1	1	1
P07323	ENOG_RAT	Eno2	Gamma-enolase	10022783	9557517	220801	1329971	3.8	24.1	-1	0.7	0.9489	6.91	1	1	1
D3ZPV8	D3ZPV8_RAT	Ggct	Gamma-glutamyl cyclotransferase	107103133	88978283	4771192	5278217	7.7	10.3	-1.2	0.06	1	35.11	5	5	5
M0R8W8	M0R8W8_RAT	Ggt1	Gamma-glutamyltranspeptidase 1, splice variant or isoform	52760542	43689600	1039553	2396130	3.4	9.5	-1.2	0.03	1	19.27	7	7	11
P07314	GGT1_RAT	Ggt1	Gamma-glutamyltranspeptidase 1, splice variant or isoform	64570042	54542717	818714	3107589	2.2	9.9	-1.2	0.04	1	16.9	8	8	12
Q68FP1	GELS_RAT	Gsn	Gelsolin	37673997	30216550	1514790	2532883	7	14.5	-1.2	0.06	1	15.38	8	8	9
P41542	USO1_RAT	Uso1	General vesicular transport factor p115	3294933	2665517	380361	456283	20	29.6	-1.2	0.3	0.9588	1.25	1	1	1
M0RDJ4	M0RDJ4_RAT	Gmfb	Glia maturation factor beta	2075942	2033442	288276	151438	24.1	12.9	-1	0.9	0.9675	18.31	1	1	1
Q32KJ5	Q32KJ5_RAT	Gns	Glucosamine (N-acetyl)-6-sulfatase	22265167	18907000	2412834	3618501	18.8	33.1	-1.2	0.5	0.9964	2.39	1	1	1
M0RCH5	M0RCH5_RAT	Gnpda1	Glucosamine-6-phosphate deaminase 1	10402058	21135675	785291	1166415	13.1	9.6	2	0.002	1	9.64	2	2	2
B5DEZ6	B5DEZ6_RAT	Gnpda2	Glucosamine-6-phosphate deaminase 2	5657408	5704508	396353	1069470	12.1	32.5	1	1	1	4.35	1	1	1
Q6P6V0	G6PI_RAT	Gpi	Glucose-6-phosphate isomerase	66504333	72162550	1858950	4231293	4.8	10.2	1.1	0.3	1	28.49	9	9	11
G3V8Y1	G3V8Y1_RAT	Gba3	Glucosidase, beta, acid 3 (Cytosolic)	15177617	9855167	636904	896302	7.3	15.8	-1.5	0.008	0.9999	19.72	3	3	3
P10860	DHE3_RAT	Glud1	Glutamate dehydrogenase 1, mitochondrial	356887942	311635793	4290322	18877843	2.1	10.5	-1.1	0.08	1	50.54	22	29	35
P19468	GSH1_RAT	Gclc	Glutamate--cysteine ligase catalytic subunit	563124167	477541917	6526098	26231784	2	9.5	-1.2	0.03	1	46	25	30	40
P48508	GSH0_RAT	Gclm	Glutamate--cysteine ligase regulatory subunit	48022733	41402567	1790777	2276700	6.5	9.5	-1.2	0.08	1	19.71	4	4	6
F1M980	F1M980_RAT	Gls	Glutaminase kidney isoform, mitochondrial	2079822	1975906	58968	214334	4.9	18.8	-1.1	0.7	0.9999	4.41	1	2	2
P09606	GLNA_RAT	Glul	Glutamine synthetase	217655483	161710650	9700997	17799305	7.7	19.1	-1.3	0.05	1	37.53	12	12	14
M0R4A8	M0R4A8_RAT	Enpep	Glutamyl aminopeptidase, splice variant or isoform	75697511	63771649	1749795	3639747	4	9.9	-1.2	0.04	1	22.62	15	15	18
P50123	AMPE_RAT	Enpep	Glutamyl aminopeptidase, splice variant or isoform	103388426	85618208	2861801	5661928	4.8	11.5	-1.2	0.05	1	24.44	17	18	21
D4ADD7	D4ADD7_RAT	Glrx5	Glutaredoxin 5 homolog (S. cerevisiae)	19275483	13558517	1091422	1508079	9.8	19.3	-1.4	0.04	0.9963	17.11	2	2	2
Q9JLZ1	GLRX3_RAT	Glrx3	Glutaredoxin-3	4344025	4070742	389868	180111	15.5	7.7	-1.1	0.6	0.9857	4.15	1	1	1
D3ZT90	D3ZT90_RAT	Gcdh	Glutaryl-Coenzyme A dehydrogenase	45242928	40735617	962796	3013299	3.7	12.8	-1.1	0.2	1	15.21	4	5	7
Q6PDW8	Q6PDW8_RAT	Gpx1	Glutathione peroxidase	45608692	60919292	2323245	5031172	8.8	14.3	1.3	0.05	1	67.59	6	7	9
P04041	GPX1_RAT	Gpx1	Glutathione peroxidase 1	114658808	133873458	2714582	9180830	4.1	11.9	1.2	0.1	1	72.64	11	12	15
P23764	GPX3_RAT	Gpx3	Glutathione peroxidase 3	90541183	124143083	2285542	7861698	4.4	11	1.4	0.01	1	34.51	6	7	10
F1LRE1	F1LRE1_RAT	Gsr	Glutathione reductase, splice variant or isoform	22097867	19756975	1145843	798283	9	7	-1.1	0.2	1	16.59	4	4	4
P70619	GSHR_RAT	Gsr	Glutathione reductase, splice variant or isoform	6969933	6739842	154867	640828	3.8	16.5	-1	0.7	1	7.78	2	2	2
F1LVC6	F1LVC6_RAT	LOC100365881	Glutathione S-transferase	2849674	3479346	495043	220336	30.1	11	1.2	0.3	1	13.96	2	2	2
P00502	GSTA1_RAT	Gsta1	Glutathione S-transferase alpha-1	163140526	130234647	6542315	7102301	6.9	9.4	-1.3	0.03	1	37.39	8	12	17
P04903	GSTA2_RAT	Gsta2	Glutathione S-transferase alpha-2	32007576	28201747	1561255	1882650	8.4	11.6	-1.1	0.2	1	20.72	4	5	8
P04904	GSTA3_RAT	Gsta3	Glutathione S-transferase alpha-3, splice variant or isoform	69798430	91412467	1265916	5592903	3.1	10.6	1.3	0.02	1	49.77	7	11	16
Q9JLX3	Q9JLX3_RAT	Gsta3	Glutathione S-transferase alpha-3, splice variant or isoform	14075897	18205372	529266	1308251	6.5	12.4	1.3	0.04	1	31.52	3	3	5
P14942	GSTA4_RAT	Gsta4	Glutathione S-transferase alpha-4	48144854	40049572	1606098	1668185	5.8	7.2	-1.2	0.02	1	40.54	6	7	7
G3V983	G3V983_RAT	Gstm1	Glutathione S-transferase Mu 1	1674000	1333525	117694	267482	12.2	34.7	-1.3	0.3	0.994	7.34	1	1	1
P08010	GSTM2_RAT	Gstm2	Glutathione S-transferase Mu 2	10167556	9144444	701643	829956	12	15.7	-1.1	0.4	1	11.93	2	2	2
Q6AXR6	Q6AXR6_RAT	Gsto1	Glutathione S-transferase omega 1	29717131	25356414	1223224	1760360	7.1	12	-1.2	0.1	1	23.65	4	4	5
Q9Z339	GSTO1_RAT	Gsto1	Glutathione S-transferase omega-1	24000864	19780031	974936	1642170	7	14.4	-1.2	0.09	1	19.09	3	3	4
Q6AXV9	GSTO2_RAT	Gsto2	Glutathione S-transferase omega-2	9990722	6574889	1392577	1072546	24.1	28.3	-1.5	0.1	1	3.63	1	1	2
P04906	GSTP1_RAT	Gstp1	Glutathione S-transferase P	88002400	94582217	4142357	4341164	8.2	7.9	1.1	0.3	1	34.76	5	6	8
P30713	GSTT2_RAT	Gstt2	Glutathione S-transferase theta-2	1838400	1858359	73903	255983	7	23.9	1	0.9	0.9958	6.15	1	1	1
D3Z8I7	D3Z8I7_RAT	Gstt3	Glutathione S-transferase, theta 3	248021917	246677000	6792185	11832724	4.7	8.3	-1	0.9	1	26.19	7	11	13
P46413	GSHB_RAT	Gss	Glutathione synthetase	173448600	145521867	2975462	7307544	3	8.7	-1.2	0.02	1	45.57	15	15	17
M0R660	M0R660_RAT	RGD1565368	Glyceraldehyde-3-phosphate dehydrogenase, similar to	168925486	151629415	7349632	7558500	7.5	8.6	-1.1	0.2	1	35.14	10	10	13
D3ZKR3	D3ZKR3_RAT	Gapdh	Glyceraldehyde-3-phosphate dehydrogenase, splice variant or isoform	31191250	54972517	4456666	2921075	24.7	9.2	1.8	0.01	0.9963	9.88	2	2	2
F1M3V4	F1M3V4_RAT	Gapdh	Glyceraldehyde-3-phosphate dehydrogenase, splice variant or isoform	27207000	16865500	5304992	3709520	33.8	38.1	-1.6	0.2	0.9742	4.17	1	1	2
E9PTN6	E9PTN6_RAT	RGD1564688	Glyceraldehyde-3-phosphate dehydrogenase, splice variant or isoform	26575111	29630839	1830003	1529680	11.9	8.9	1.1	0.3	1	15.62	3	3	5
D3ZGY4	D3ZGY4_RAT	RGD1560797	Glyceraldehyde-3-phosphate dehydrogenase, splice variant or isoform	40649117	39390783	829354	2496678	3.5	11	-1	0.7	1	19.22	5	5	9
P04797	G3P_RAT	Gapdh	Glyceraldehyde-3-phosphate dehydrogenase, splice variant or isoform	69883519	71266382	2155448	5244213	5.3	12.7	1	0.8	1	44.44	12	12	17
Q0VGK3	GLCTK_RAT	Glyctk	Glycerate kinase	19352850	21385783	733997	2339975	6.6	19	1.1	0.5	1	8.8	3	3	3
D3ZCI0	D3ZCI0_RAT	Gk	Glycerol kinase	7028808	5998008	388347	650893	9.6	18.8	-1.2	0.2	1	4.77	2	2	2
O35077	GPDA_RAT	Gpd1	Glycerol-3-phosphate dehydrogenase [NAD(+)], cytoplasmic	79159596	72288767	2679679	3659360	5.9	8.8	-1.1	0.2	1	37.82	8	9	10
P50442	GATM_RAT	Gatm	Glycine amidinotransferase, mitochondrial	558862167	584957400	32220497	21770894	10	6.4	1	0.5	1	62.65	22	31	38
Q5I0P2	GCSH_RAT	Gcsh	Glycine cleavage system H protein, mitochondrial	126400000	108876617	3612445	11627306	5	18.5	-1.2	0.2	1	41.76	5	6	8
Q5PQT3	GLYAT_RAT	Glyat	Glycine N-acyltransferase	74740317	70338656	672088	4091883	1.6	10.1	-1.1	0.3	1	21.28	6	7	9
G3V7G8	G3V7G8_RAT	Gars	Glycine--tRNA ligase	1560800	1440142	167804	64319	18.6	7.7	-1.1	0.5	0.9506	3.98	1	1	1
D3Z9B0	D3Z9B0_RAT	Glod5	Glyoxalase domain containing 5	6769633	4894933	203730	193986	5.2	6.9	-1.4	0.003	0.9958	8.78	1	1	2
Q5I0D1	GLOD4_RAT	Glod4	Glyoxalase domain-containing protein 4	32895400	34021583	3773740	2380365	19.9	12.1	1	0.8	0.9994	7.38	2	2	2
Q6IN37	Q6IN37_RAT	Gm2a	GM2 ganglioside activator	348996050	201171700	26076330	30293975	12.9	26.1	-1.7	0.02	1	29.15	7	10	13
F6T071	F6T071_RAT	Gorasp2	Golgi reassembly-stacking protein 2	879036	1006903	2393	20385	0.5	3.5	1.1	0.02	0.9959	3.91	1	1	1
Q3KRC4	GPC5C_RAT	Gprc5c	G-protein coupled receptor family C group 5 member C	5898683	5215617	153354	158396	4.5	5.3	-1.1	0.04	0.9794	2.72	1	1	1
G3V8V1	G3V8V1_RAT	Grn	Granulin	9958856	7805328	616649	619541	10.7	13.7	-1.3	0.07	1	7.31	3	3	4
Q68FY4	Q68FY4_RAT	Gc	Group specific component	14217600	14398500	89831	1572392	1.1	18.9	1	0.9	1	15.34	4	4	5
P70552	GFRP_RAT	Gchfr	GTP cyclohydrolase 1 feedback regulatory protein	8354100	8209583	549211	963317	11.4	20.3	-1	0.9	0.9955	48.81	2	2	2
P29411	KAD3_RAT	Ak3	GTP:AMP phosphotransferase AK3, mitochondrial	6991858	9705408	625395	935170	15.5	16.7	1.4	0.07	1	12.33	2	3	3
Q9WUS0	KAD4_RAT	Ak4	GTP:AMP phosphotransferase AK4, mitochondrial	215707451	180642497	6628546	13099329	5.3	12.6	-1.2	0.08	1	45.29	12	15	15
D3ZYS7	D3ZYS7_RAT	G3bp1	GTPase activating (SH3 domain) binding 1	5839250	7029700	152234	653536	4.5	16.1	1.2	0.2	0.9999	3.66	1	1	1
Q6AY21	Q6AY21_RAT	G3bp2	GTPase activating protein (SH3 domain) binding protein 2	3167800	3660467	375478	470126	20.5	22.2	1.2	0.5	0.9949	3.79	1	1	1
D3ZGQ7	D3ZGQ7_RAT	Garnl3	GTPase activating Rap/RanGAP domain-like 3	3006050	2516192	205158	494127	11.8	34	-1.2	0.4	0.9772	1.64	1	1	1
P62828	RAN_RAT	Ran	GTP-binding nuclear protein Ran	2191017	2631228	81475	741982	6.4	48.8	1.2	0.6	0.9979	5.09	1	1	1
Q9JKB7	Q9JKB7_RAT	Gda	Guanine deaminase	7849708	7970958	611418	227581	13.5	4.9	1	0.9	1	9.47	3	3	3
F1LNG7	F1LNG7_RAT	Gna13	Guanine nucleotide binding protein (G protein), alpha 13	9424000	8549350	1058529	623633	19.5	12.6	-1.1	0.5	0.9765	4.55	1	1	1
G3V6Q6	G3V6Q6_RAT	Gna11	Guanine nucleotide binding protein, alpha 11	507694	489533	45738	73321	15.6	25.9	-1	0.8	0.9963	5.85	1	1	1
P04897	GNAI2_RAT	Gnai2	Guanine nucleotide-binding protein G(i) subunit alpha-2	118985183	80737525	7277323	14647469	10.6	31.4	-1.5	0.08	1	24.51	7	7	7
P54311	GBB1_RAT	Gnb1	Guanine nucleotide-binding protein G(I)/G(S)/G(T) subunit beta-1	30546750	28764308	1400068	1080178	7.9	6.5	-1.1	0.4	1	18.82	4	4	4
P54313	GBB2_RAT	Gnb2	Guanine nucleotide-binding protein G(I)/G(S)/G(T) subunit beta-2	43341200	40732158	1747872	1286689	7	5.5	-1.1	0.3	1	22.35	6	6	6
P08753	GNAI3_RAT	Gnai3	Guanine nucleotide-binding protein G(k) subunit alpha	6742067	5282475	582499	705924	15	23.1	-1.3	0.2	0.999	8.47	2	2	2
Q63803	GNAS1_RAT	Gnas	Guanine nucleotide-binding protein G(s) subunit alpha isoforms XLas	842206	1251778	153435	130403	31.6	18	1.5	0.1	0.9804	1.84	1	1	1
P63245	GBLP_RAT	Gnb2l1	Guanine nucleotide-binding protein subunit beta-2-like 1	96376567	79125417	4087115	6469238	7.3	14.2	-1.2	0.09	1	19.24	5	6	6
P51799	CLCN7_RAT	Clcn7	H(+)/Cl(-) exchange transporter 7	9569767	9887133	811922	738496	14.7	12.9	1	0.8	0.9436	2.49	1	1	1
P06866	HPT_RAT	Hp	Haptoglobin	16788458	15285783	583231	1138849	6	12.9	-1.1	0.3	1	19.02	5	5	5
Q3ZAU9	Q3ZAU9_RAT	Haus7	HAUS augmin-like complex, subunit 7	4921350	4414017	510639	584407	18	22.9	-1.1	0.5	0.903	14.29	1	1	1
Q07439	HSP71_RAT	Hspa1a	Heat shock 70 kDa protein 1A/1B	13961785	12056658	367754	809073	4.6	11.6	-1.2	0.1	1	10.45	4	4	6
O88600	HSP74_RAT	Hspa4	Heat shock 70 kDa protein 4	36721675	31815575	1336057	1537815	6.3	8.4	-1.2	0.07	1	17.26	9	9	9
D3ZC55	D3ZC55_RAT	Hspa12a	Heat shock 70kDa protein 12A	12785683	18872000	1697965	776552	23	7.1	1.5	0.03	0.9842	1.93	1	1	1
P63018	HSP7C_RAT	Hspa8	Heat shock cognate 71 kDa protein, splice variant or isoform	87793771	75031819	1602996	3800463	3.2	8.8	-1.2	0.04	1	33.23	17	18	24
M0R8M9	M0R8M9_RAT	Hspa8	Heat shock cognate 71 kDa protein, splice variant or isoform	102717819	90307065	2712706	6549151	4.6	12.6	-1.1	0.2	1	34.37	18	21	27
Q5XHZ0	TRAP1_RAT	Trap1	Heat shock protein 75 kDa, mitochondrial	90606695	84402232	1482043	5556146	2.8	11.4	-1.1	0.3	1	20.11	10	10	10
P82995	HS90A_RAT	Hsp90aa1	Heat shock protein HSP 90-alpha	198357008	179650258	1793762	7419177	1.6	7.2	-1.1	0.07	1	32.33	19	20	25
P34058	HS90B_RAT	Hsp90ab1	Heat shock protein HSP 90-beta	333183981	331370703	12911143	15473445	6.7	8.1	-1	0.9	1	30.39	22	24	32
P01946	HBA_RAT	Hba1	Hemoglobin subunit alpha-1/2	204361950	286259983	62715281	72433751	53.2	43.8	1.4	0.4	1	63.38	8	12	16
P02091	HBB1_RAT	Hbb	Hemoglobin subunit beta-1	137286146	203212920	41517170	51645894	52.4	44	1.5	0.4	1	85.71	10	13	19
P11517	HBB2_RAT	Hbb-b2	Hemoglobin subunit beta-2	112047352	169075292	41886187	44129651	64.7	45.2	1.5	0.4	1	84.35	9	10	11
Q62669	Q62669_RAT	Hbb-b1	Hemoglobin, beta adult major chain	84268275	76929633	3514910	8469861	7.2	19.1	-1.1	0.5	0.9948	11.56	3	3	3
P20059	HEMO_RAT	Hpx	Hemopexin	4299344	8632217	352710	1800414	14.2	36.1	2	0.08	1	6.96	2	2	2
F1LTJ5	F1LTJ5_RAT	Hspg2	Heparan sulfate proteoglycan 2	165832198	175760453	8889282	9215314	9.3	9.1	1.1	0.5	1	16.34	23	24	27
F1LQ48	F1LQ48_RAT	Hnrnpl	Heterogeneous nuclear ribonucleoL	1997850	2022150	229498	253532	19.9	21.7	1	0.9	0.9963	7.22	2	2	2
Q6P6G9	Q6P6G9_RAT	Hnrnpa1	Heterogeneous nuclear ribonucleoprotein A1, splice variant or isoform	10637875	8073917	379555	731017	6.2	15.7	-1.3	0.04	0.9896	3.53	1	1	1
F7FEZ6	F7FEZ6_RAT	Hnrnpa1	Heterogeneous nuclear ribonucleoprotein A1, splice variant or isoform	13781700	12595617	691181	741851	8.7	10.2	-1.1	0.3	0.9901	8.13	2	2	2
D4A6A2	D4A6A2_RAT	Hnrnpa3	Heterogeneous nuclear ribonucleoprotein A3, splice variant or isoform	3043836	3539197	317557	122097	18.1	6	1.2	0.2	1	4.91	2	2	2
Q6URK4	ROA3_RAT	Hnrnpa3	Heterogeneous nuclear ribonucleoprotein A3, splice variant or isoform	5047958	5655780	585903	93748	20.1	2.9	1.1	0.4	1	7.3	3	4	4
O70592	O70592_RAT	Hnrnpa3	Heterogeneous nuclear ribonucleoprotein A3, splice variant or isoform	1106125	1008253	142155	97553	22.3	16.8	-1.1	0.6	1	4.41	1	1	1
P17132	HNRPC_RAT	Hnrnpc	Heterogeneous nuclear ribonucleoprotein C	3376729	2701792	249942	261402	12.8	16.8	-1.2	0.1	0.9862	8.86	1	1	1
Q3SWU3	HNRDL_RAT	Hnrpdl	Heterogeneous nuclear ribonucleoprotein D-like	4850167	3777661	236745	669735	8.5	30.7	-1.3	0.2	0.9953	3.11	1	1	2
F1LV61	F1LV61_RAT	Hnrnpf	Heterogeneous nuclear ribonucleoprotein F, splice variant or isoform	8434946	6372368	1110812	635710	22.8	17.3	-1.3	0.2	1	8.33	2	3	4
Q794E4	HNRPF_RAT	Hnrnpf	Heterogeneous nuclear ribonucleoprotein F, splice variant or isoform	21529088	20716576	995868	1737325	8	14.5	-1	0.7	1	19.04	5	6	7
Q8VHV7	HNRH1_RAT	Hnrnph1	Heterogeneous nuclear ribonucleoprotein H	4509437	4020168	350819	489328	13.5	21.1	-1.1	0.5	1	10.47	3	4	5
Q8VHV7-3	HNRH1_RAT	Hnrnph1	Heterogeneous nuclear ribonucleoprotein H, Isoform 3	3057749	2626134	320864	110018	18.2	7.3	-1.2	0.3	1	9.14	2	3	4
Q6AY09	HNRH2_RAT	Hnrnph2	Heterogeneous nuclear ribonucleoprotein H2	77154853	64456433	1657590	5256798	3.7	14.1	-1.2	0.08	1	12.69	4	4	4
Q5D059	Q5D059_RAT	Hnrnpk	Heterogeneous nuclear ribonucleoprotein K, splice variant or isoform	30310228	25349739	272930	2862234	1.6	19.6	-1.2	0.2	1	20.91	9	9	9
P61980	HNRPK_RAT	Hnrnpk	Heterogeneous nuclear ribonucleoprotein K, splice variant or isoform	42716869	44191839	1610537	3953099	6.5	15.5	1	0.7	1	23.33	11	11	11
F1LV13	F1LV13_RAT	Hnrnpm	Heterogeneous nuclear ribonucleoprotein M, splice variant or isoform	18283038	15837417	1007771	1788725	9.5	19.6	-1.2	0.3	1	9.86	4	4	4
Q62826	HNRPM_RAT	Hnrnpm	Heterogeneous nuclear ribonucleoprotein M, splice variant or isoform	1457871	1376900	59963	156750	7.1	19.7	-1.1	0.7	1	3.33	1	1	1
Q7TP47	HNRPQ_RAT	Syncrip	Heterogeneous nuclear ribonucleoprotein Q	419346	571215	53634	142175	22.2	43.1	1.4	0.4	0.9985	2.44	1	1	1
Q6IMY8	Q6IMY8_RAT	Hnrnpu	Heterogeneous nuclear ribonucleoprotein U	31919133	30560283	318032	1131578	1.7	6.4	-1	0.3	1	11.78	5	5	5
A7VJC2	ROA2_RAT	Hnrnpa2b1	Heterogeneous nuclear ribonucleoproteins A2/B1	11972483	12966738	687180	1130574	9.9	15.1	1.1	0.5	1	24.08	7	8	9
M0RAQ6	M0RAQ6_RAT	Hk1	Hexokinase-1	5800950	3991742	721217	495705	21.5	21.5	-1.5	0.1	1	2.61	2	2	2
Q3KRF2	Q3KRF2_RAT	Hdlbp	High density lipoprotein binding protein (Vigilin)	7599642	7632442	436016	1009854	9.9	22.9	1	1	1	3.15	2	2	2
D3ZIU9	D3ZIU9_RAT	RGD1560584	High mobility group protein 1 (HMG-1)	946381	835556	89998	74350	16.5	15.4	-1.1	0.4	0.9672	6.54	1	1	1
D3ZCR3	D3ZCR3_RAT	Hmg1l1	High-mobility group (nonhistone chromosomal) 1-like 1	1747787	1586026	185656	118938	18.4	13	-1.1	0.5	0.9938	13.08	2	2	2
F1LNK8	F1LNK8_RAT	Hrh2	Histamine H2 receptor	8304342	5133442	1560803	514818	32.6	17.4	-1.6	0.1	0.9958	8.66	1	1	1
Q01984	HNMT_RAT	Hnmt	Histamine N-methyltransferase	4011483	5135967	486826	806661	21	27.2	1.3	0.3	0.9953	6.1	1	1	1
D4AB01	D4AB01_RAT	Hint2	Histidine triad nucleotide binding protein 2	5452550	4787383	702528	817165	22.3	29.6	-1.1	0.6	0.9548	9.2	1	1	1
P62959	HINT1_RAT	Hint1	Histidine triad nucleotide-binding protein 1, splice variant or isoform	23624500	19668700	1351297	650567	9.9	5.7	-1.2	0.06	1	16.67	2	2	3
Q99PS8	HRG_RAT	Hrg	Histidine-rich glycoprotein	2144633	2117533	67079	125011	5.4	10.2	-1	0.9	0.9907	3.24	1	1	1
M0R7B4	M0R7B4_RAT	Hist1h1d	Histone cluster 1, H1d	41084533	51821233	2970975	4771438	12.5	15.9	1.3	0.1	1	12.17	5	5	7
B2GUW3	B2GUW3_RAT	Hdac11	Histone deacetylase 11	7257150	9529417	621798	1045778	14.8	19	1.3	0.1	0.9831	4.03	1	1	1
P15865	H14_RAT	Hist1h1e	Histone H1.4	56050033	67482900	3875198	4936009	12	12.7	1.2	0.1	1	16.89	6	6	8
P06349	H1T_RAT	Hist1h1t	Histone H1t	18605616	14403317	1400658	715059	13	8.6	-1.3	0.06	1	7.69	4	4	5
P02262	H2A1_RAT	Hist1h2ao	Histone H2A type 1	864622	1219463	47730	286262	9.6	40.7	1.4	0.3	0.9898	5.38	1	1	1
D3ZWM5	D3ZWM5_RAT	Hist1h2bd	Histone H2B	14349737	16998550	508025	1168564	6.1	11.9	1.2	0.1	1	28	3	4	6
D4A0P4	D4A0P4_RAT	Hist3h3	Histone H3	1291696	917131	38743	45986	5.2	8.7	-1.4	0.003	1	8.09	1	1	2
P84245	H33_RAT	H3f3b	Histone H3.3	20501043	18432466	965802	2407361	8.2	22.6	-1.1	0.5	1	42.65	5	6	7
D3ZQN4	D3ZQN4_RAT	H3f3b	Histone H3.3B-like	6480380	4580715	734303	624962	19.6	23.6	-1.4	0.1	1	10.29	2	2	3
P62804	H4_RAT	Hist1h4b	Histone H4	286647667	212195267	13244089	6854881	8	5.6	-1.4	0.008	1	58.25	7	8	11
B1WBS2	B1WBS2_RAT	Hoxb4	Homeobox A4-like, splice variant or isoform	4189958	3552458	413868	322883	17.1	15.7	-1.2	0.3	1	8.46	1	1	1
E9PT77	E9PT77_RAT	LOC100360577	Homeobox A4-like, splice variant or isoform	3539725	4967342	327779	1361829	16	47.5	1.4	0.4	0.9501	3.51	1	1	1
G3V6C2	G3V6C2_RAT	Hgd	Homogentisate 1, 2-dioxygenase	27717353	24859834	550081	1184784	3.4	8.3	-1.1	0.09	1	16.4	5	5	5
P50503	F10A1_RAT	St13	Hsc70-interacting protein	27559283	25056300	3577900	1514461	22.5	10.5	-1.1	0.6	1	13.86	4	4	5
Q63692	CDC37_RAT	Cdc37	Hsp90 co-chaperone Cdc37	3250850	2776283	54214	243906	2.9	15.2	-1.2	0.1	0.9962	5.54	1	1	1
B0BNB9	B0BNB9_RAT	Htra2	HtrA serine peptidase 2	4735350	5977600	332827	1280879	12.2	37.1	1.3	0.4	0.9837	2.84	1	1	1
Q07523	HAOX2_RAT	Hao2	Hydroxyacid oxidase 2	621499058	557314426	20781000	35952103	5.8	11.2	-1.1	0.2	1	76.49	25	34	52
Q4QQW3	HOT_RAT	Adhfe1	Hydroxyacid-oxoacid transhydrogenase, mitochondrial	15476333	16960250	148400	633434	1.7	6.5	1.1	0.08	1	10.92	3	3	3
F1LQI1	F1LQI1_RAT	Hagh	Hydroxyacyl glutathione hydrolase	22491470	15755058	1715209	1144146	13.2	12.6	-1.4	0.03	1	20.06	4	5	5
Q9WVK7	HCDH_RAT	Hadh	Hydroxyacyl-coenzyme A dehydrogenase, mitochondrial	108810850	122596050	5232806	7301657	8.3	10.3	1.1	0.2	1	48.41	10	12	17
O35952	GLO2_RAT	Hagh	Hydroxyacylglutathione hydrolase, mitochondrial	20288353	15650642	1355327	624415	11.6	6.9	-1.3	0.04	1	20.71	4	5	5
O35952-2	GLO2_RAT	Hagh	Hydroxyacylglutathione hydrolase, mitochondrial, Isoform 2	2722661	2415067	64979	304315	4.1	21.8	-1.1	0.4	1	15	2	2	2
D3ZUX1	D3ZUX1_RAT	Agphd1	Hydroxylysine kinase	78349383	79925450	904526	1569142	2	3.4	1	0.4	1	33.51	9	10	13
P97519	HMGCL_RAT	Hmgcl	Hydroxymethylglutaryl-CoA lyase, mitochondrial	47867116	53619133	3827345	2434477	13.8	7.9	1.1	0.3	1	34.46	7	8	8
F1LZJ4	F1LZJ4_RAT	Hyi	Hydroxypyruvate isomerase	5232000	6535433	97347	221476	3.2	5.9	1.2	0.006	0.9996	13.72	2	2	2
P27605	HPRT_RAT	Hprt1	Hypoxanthine-guanine phosphoribosyltransferase	14683325	13583224	1108956	2699342	13.1	34.4	-1.1	0.7	1	16.51	3	3	3
Q6LDG5	Q6LDG5_RAT	Hprt1	Hypoxanthine-guanine phosporibosyltransferase	1209875	624474	446880	18376	64	5.1	-1.9	0.3	1	4.59	1	1	1
F1LN18	F1LN18_RAT	Hyou1	Hypoxia up-regulated protein 1	1402861	1765719	39717	159887	4.9	15.7	1.3	0.09	0.9974	1.9	1	2	2
D4ADG2	D4ADG2_RAT	Iba57	IBA57, iron-sulfur cluster assembly homolog	2898033	3391575	405194	694656	24.2	35.5	1.2	0.6	0.9499	3.63	1	1	1
P20759	IGHG1_RAT	N/A	Ig gamma-1 chain C region	2106883	1848707	121501	172568	10	16.2	-1.1	0.3	0.9567	5.52	1	1	1
Q56R20	Q56R20_RAT	Kpna1	Importin subunit alpha	1563700	1675417	173844	231480	19.3	23.9	1.1	0.7	0.9409	2.6	1	1	1
F2Z3Q8	F2Z3Q8_RAT	Kpnb1	Importin subunit beta-1	5890733	8680217	1968846	1530378	57.9	30.5	1.5	0.3	0.9997	1.71	1	1	1
Q5RJK6	Q5RJK6_RAT	Inpp1	Inositol polyphosphate-1-phosphatase	2895533	2841583	729894	315176	43.7	19.2	-1	0.9	0.9941	3.03	1	1	1
P35559	IDE_RAT	Ide	Insulin-degrading enzyme	16743550	14265833	780466	944180	8.1	11.5	-1.2	0.1	0.9832	2.94	2	2	2
P49134	ITB1_RAT	Itgb1	Integrin beta-1	35454767	36474617	1748764	2874136	8.5	13.6	1	0.8	1	9.01	5	5	6
Q99J82	ILK_RAT	Ilk	Integrin-linked protein kinase	28993950	31257200	1680221	3516189	10	19.5	1.1	0.6	0.9898	10.4	4	4	4
D3ZBS2	D3ZBS2_RAT	Itih3	Inter-alpha-trypsin inhibitor heavy chain H3	1662925	1883592	259636	71743	27	6.6	1.1	0.5	0.9038	1.93	1	1	1
G3V7Q7	G3V7Q7_RAT	Iqgap1	IQ motif containing GTPase activating protein 1	42371283	34346100	3286250	4067137	13.4	20.5	-1.2	0.2	1	6.7	6	7	7
Q8BX37	PAPL_MOUSE	Papl	Iron/zinc purple acid phosphatase-like protein	6240150	5882950	367290	138483	10.2	4.1	-1.1	0.4	0.9759	3.45	1	1	1
D4A4L5	D4A4L5_RAT	Isca2	Iron-sulfur cluster assembly 2	14074467	13337850	609386	893747	7.5	11.6	-1.1	0.5	0.9993	15.58	2	2	2
Q711G3	IAH1_RAT	Iah1	Isoamyl acetate-hydrolyzing esterase 1 homolog	27065050	25470833	878168	1510139	5.6	10.3	-1.1	0.4	1	19.28	3	4	4
Q8VI04	ASGL1_RAT	Asrgl1	Isoaspartyl peptidase/L-asparaginase	10720300	11440867	590691	1683795	9.5	25.5	1.1	0.7	0.9999	13.51	2	2	3
F2Z3T7	F2Z3T7_RAT	Isoc1	Isochorismatase domain-containing protein 1	6851247	5016717	428417	1021534	10.8	35.3	-1.4	0.2	0.9953	11.45	2	2	2
F1LNF7	F1LNF7_RAT	Idh3a	Isocitrate dehydrogenase [NAD] subunit alpha, mitochondrial	30051333	28219800	1153596	1771181	6.6	10.9	-1.1	0.4	1	8.2	3	3	5
Q68FX0	IDH3B_RAT	Idh3B	Isocitrate dehydrogenase [NAD] subunit beta, mitochondrial	27415317	26671600	1559316	1314256	9.9	8.5	-1	0.7	1	12.99	4	4	4
P41562	IDHC_RAT	Idh1	Isocitrate dehydrogenase [NADP] cytoplasmic	223882000	215326550	2422163	14194052	1.9	11.4	-1	0.6	1	48.31	17	22	26
P56574	IDHP_RAT	Idh2	Isocitrate dehydrogenase [NADP], mitochondrial	331737176	311883869	9024895	10291313	4.7	5.7	-1.1	0.2	1	41.15	22	29	38
P12007	IVD_RAT	Ivd	Isovaleryl-CoA dehydrogenase, mitochondrial	45155200	47539883	3893423	3863649	14.9	14.1	1.1	0.7	1	22.41	6	6	7
Q6P0K8	PLAK_RAT	Jup	Junction plakoglobin	28076500	19173500	1047792	3276591	6.5	29.6	-1.5	0.06	0.9585	2.01	1	1	1
D3ZHE1	D3ZHE1_RAT	Klhl8	Kelch-like family member 8	9710133	10799517	907167	772828	16.2	12.4	1.1	0.4	0.9534	1.61	1	1	1
G3V712	G3V712_RAT	Krt7	Keratin complex 2, basic, gene 7	15847783	22847200	687209	1795701	7.5	13.6	1.4	0.02	0.9991	4.38	2	2	2
Q5BJY9	K1C18_RAT	Krt18	Keratin, type I cytoskeletal 18	5092455	4333845	205896	293195	7	11.7	-1.2	0.1	0.9977	11.11	3	3	3
Q63279	K1C19_RAT	Krt19	Keratin, type I cytoskeletal 19	86499017	76059733	3870508	6284869	7.8	14.3	-1.1	0.2	1	18.36	7	7	8
Q6IMF3	K2C1_RAT	Krt1	Keratin, type II cytoskeletal 1	36899033	36157033	3285328	5039578	15.4	24.1	-1	0.9	1	6.08	4	5	6
Q10758	K2C8_RAT	Krt8	Keratin, type II cytoskeletal 8	88790050	91324867	1544783	6996805	3	13.3	1	0.7	1	22.98	9	9	9
Q02974	KHK_RAT	Khk	Ketohexokinase	111687261	134557906	2463097	7027006	3.8	9	1.2	0.04	1	42.95	12	12	13
Q02974-2	KHK_RAT	Khk	Ketohexokinase, Isoform A	10277445	11201672	471951	581509	8	9	1.1	0.3	1	13.09	3	3	4
B1WC34	B1WC34_RAT	Prkcsh	kinase C substrate 80K-H	46011017	50447800	1166095	1746377	4.4	6	1.1	0.1	0.9991	9.14	3	3	3
D3ZC07	D3ZC07_RAT	Pkn3	kinase N3	1622775	1773242	162722	243051	17.4	23.7	1.1	0.6	0.9977	1.04	1	1	1
Q2PQA9	KINH_RAT	Kif5b	Kinesin-1 heavy chain	6856133	7435167	135601	1782047	3.4	41.5	1.1	0.8	0.9367	1.35	1	1	1
O88658	KIF1B_RAT	Kif1b	Kinesin-like protein KIF1B	38411833	26907167	1597357	1431992	7.2	9.2	-1.4	0.006	0.9876	0.94	1	1	1
Q5XI63	KIFC1_RAT	Kifc1	Kinesin-like protein KIFC1	16939167	27383833	1395980	7509475	14.3	47.5	1.6	0.2	0.9356	2.02	1	1	1
M0RC77	M0RC77_RAT	Afmid	Kynurenine formamidase	9468850	8215683	1634299	1713338	29.9	36.1	-1.2	0.6	0.9885	3.92	1	1	1
Q64602	AADAT_RAT	Aadat	Kynurenine/alpha-aminoadipate aminotransferase, mitochondrial	180631990	159275367	1447578	10445976	1.4	11.4	-1.1	0.2	1	48.71	16	19	22
D3ZVS2	D3ZVS2_RAT	L2hgdh	L-2-hydroxyglutarate dehydrogenase	10052517	8176117	1891377	1923738	32.6	40.8	-1.2	0.5	0.9104	2.59	1	1	1
D3ZV91	D3ZV91_RAT	L3hypdh	L-3-hydroxyproline dehydratase (trans-)	20111250	22933867	788646	6163241	6.8	46.5	1.1	0.7	0.9963	8.76	2	2	2
P70490	MFGM_RAT	Mfge8	Lactadherin	3755617	3691933	389409	489461	18	23	-1	0.9	0.9326	3.28	1	1	1
D3ZFJ6	D3ZFJ6_RAT	Lactb	Lactamase, beta	11385283	11298733	537057	760699	8.2	11.7	-1	0.9	0.9991	4.55	2	2	2
Q7TPJ4	Q7TPJ4_RAT	Ldhd	Lactate dehydrogenase D	4094883	5318883	181156	383640	7.7	12.5	1.3	0.04	0.9945	3.19	1	1	1
Q32PX9	LACE1_RAT	Lace1	Lactation elevated protein 1	6829250	8232783	1059106	899030	26.9	18.9	1.2	0.4	0.9037	4.58	1	1	1
Q6P7Q4	LGUL_RAT	Glo1	Lactoylglutathione lyase	3227800	3065550	123320	249551	6.6	14.1	-1.1	0.6	0.9971	10.87	1	1	1
Q811X6	CRYL1_RAT	Cryl1	Lambda-crystallin homolog	106611400	92847133	2165538	8741386	3.5	16.3	-1.1	0.2	1	35.74	8	9	12
G3V8L3	G3V8L3_RAT	Lmna	Lamin A	102824250	82177689	2922465	8721403	4.9	18.4	-1.3	0.09	1	17.14	10	13	13
D3ZLC1	D3ZLC1_RAT	Lmnb2	Lamin B2	6067058	7047833	998496	450277	28.5	11.1	1.2	0.4	0.9399	1.84	1	1	1
G3V7U4	G3V7U4_RAT	Lmnb1	Lamin-B1	45482984	30038465	2589427	5156733	9.9	29.7	-1.5	0.06	1	6.13	2	2	2
M0R6K0	M0R6K0_RAT	Lamb2	Laminin subunit beta-2	47004408	41643892	1993390	1911215	7.3	7.9	-1.1	0.1	1	7.94	10	10	11
D4A409	D4A409_RAT	Lama1	Laminin, alpha 1	78019098	65518006	2877413	6294896	6.4	16.6	-1.2	0.1	1	3.44	6	6	6
F1MAN8	F1MAN8_RAT	Lama5	Laminin, alpha 5	174461250	131979550	9928263	14549949	9.9	19.1	-1.3	0.07	1	5.63	15	15	15
D3ZQN7	D3ZQN7_RAT	Lamb1	Laminin, beta 1	60441869	52267221	2467221	1631768	7.1	5.4	-1.2	0.05	1	8.45	8	11	11
F1MAA7	F1MAA7_RAT	Lamc1	Laminin, gamma 1	140109517	141758450	1829617	17406045	2.3	21.3	1	0.9	1	13.13	16	16	16
Q9QX69	LANC1_RAT	Lancl1	LanC-like protein 1	9084333	8580350	676995	1261800	12.9	25.5	-1.1	0.7	0.9433	3.01	1	1	1
Q5PPG2	Q5PPG2_RAT	Lgmn	Legumain	18082250	17187550	339936	2098976	3.3	21.2	-1.1	0.7	1	14.02	4	5	5
Q5XIN6	LETM1_RAT	Letm1	LETM1 and EF-hand domain-containing protein 1, mitochondrial	10749464	10942008	894571	573701	14.4	9.1	1	0.9	0.9998	4.06	2	2	2
D3Z998	D3Z998_RAT	Lrrc69	Leucine rich repeat containing 69	2499617	2136033	58115	270498	4	21.9	-1.2	0.3	0.9416	8.79	1	1	1
Q562C6	LZTL1_RAT	Lztfl1	Leucine zipper transcription factor-like protein 1	10200150	5756667	1934192	675581	32.8	20.3	-1.8	0.1	0.9627	4.35	1	1	1
F1LM33	F1LM33_RAT	Lrpprc	Leucine-rich PPR motif-containing protein, mitochondrial, splice variant or isoform	22602183	23632383	552926	2141046	4.2	15.7	1	0.7	1	5.89	6	6	6
Q5SGE0	LPPRC_RAT	Lrpprc	Leucine-rich PPR motif-containing protein, mitochondrial, splice variant or isoform	57224233	58001750	1832048	5072538	5.5	15.1	1	0.9	1	7.83	8	8	8
D3ZLJ4	D3ZLJ4_RAT	Lrch2	Leucine-rich repeats and calponin homology (CH) domain containing 2	1192845	1013383	107348	147080	15.6	25.1	-1.2	0.4	0.9776	2.25	1	1	1
E9PSW6	E9PSW6_RAT	Lrch4	Leucine-rich repeats and calponin homology (CH) domain containing 4	6734783	6978850	906335	866311	23.3	21.5	1	0.9	0.962	3.94	1	1	1
P30349	LKHA4_RAT	Lta4h	Leukotriene A-4 hydrolase	2298008	2378192	317025	101097	23.9	7.4	1	0.8	0.9778	2.13	1	1	1
F1M392	F1M392_RAT	Limch1	LIM and calponin homology domains 1	6458733	5350700	838159	787978	22.5	25.5	-1.2	0.4	0.9127	0.83	1	1	1
C0KUC5	C0KUC5_RAT	Lims1	LIM and senescent cell antigen-like domains 1 isoform D	7478067	17561000	1543864	422715	35.8	4.2	2.3	0.003	0.9163	3.31	1	1	1
Q99MZ8	LASP1_RAT	Lasp1	LIM and SH3 domain protein 1	20431067	22350267	1870499	2179548	15.9	16.9	1.1	0.5	1	8.37	2	2	3
Q5XI07	LPP_RAT	Lpp	Lipoma-preferred partner homolog	10112583	6660833	575571	223177	9.9	5.8	-1.5	0.005	0.9878	1.58	1	1	1
Q64573	EST4_RAT	Ces4a	Liver carboxylesterase 4	144924339	144012522	9148319	2901769	10.9	3.5	-1	0.9	1	43.14	15	18	19
Q63010	EST5_RAT	Ces1b	Liver carboxylesterase B-1	2541333	2042233	823182	262525	56.1	22.3	-1.2	0.6	0.9557	2.85	1	1	1
P04642	LDHA_RAT	Ldha	L-lactate dehydrogenase A chain	58372937	52315404	652112	2173629	1.9	7.2	-1.1	0.06	1	33.73	9	9	10
P42123	LDHB_RAT	Ldhb	L-lactate dehydrogenase B chain	191917148	152263138	9515803	8155950	8.6	9.3	-1.3	0.03	1	49.4	14	18	22
B5DEN4	B5DEN4_RAT	Ldha	L-lactate dehydrogenase, splice variant or isoform	11145231	8764194	825372	652573	12.8	12.9	-1.3	0.09	1	15.81	3	3	3
Q6P9U7	Q6P9U7_RAT	Ldha	L-lactate dehydrogenase, splice variant or isoform	9660889	7367378	794544	718610	14.2	16.9	-1.3	0.1	1	10.29	2	2	2
F1M2L5	F1M2L5_RAT	Ldha	L-lactate dehydrogenase, splice variant or isoform	2240492	2193758	99819	314074	7.7	24.8	-1	0.9	1	6.25	1	1	1
Q924S5	LONM_RAT	Lonp1	Lon protease homolog, mitochondrial	58969578	82321357	11971730	16342735	35.2	34.4	1.4	0.3	1	9.68	7	7	9
P15650	ACADL_RAT	Acadl	Long-chain specific acyl-CoA dehydrogenase, mitochondrial	123608267	102267300	6264980	5269816	8.8	8.9	-1.2	0.06	1	27.44	10	12	14
P18163	ACSL1_RAT	Acsl1	Long-chain-fatty-acid--CoA ligase 1	42469400	37885300	834015	1999339	3.4	9.1	-1.1	0.1	1	13.73	6	6	7
D3ZU86	D3ZU86_RAT	Cers4	Longevity assurance homolog 4 (S. cerevisiae)	26734000	25728333	2459818	1211937	15.9	8.2	-1	0.7	0.9674	3.31	1	1	1
P98158	LRP2_RAT	Lrp2	Low-density lipoprotein receptor-related protein 2	1039056438	914761330	17272035	36286481	2.9	6.9	-1.1	0.04	1	21.22	77	87	106
P51886	LUM_RAT	Lum	Lumican	10189500	9691650	23328	1087567	0.4	19.4	-1.1	0.7	1	11.83	2	2	2
Q920P0	DCXR_RAT	Dcxr	L-xylulose reductase	45315150	35613567	3309519	2951579	12.6	14.4	-1.3	0.09	1	20.08	4	4	4
Q5XI38	Q5XI38_RAT	Lcp1	Lymphocyte cytosolic protein 1	24589933	20704267	3517911	4833857	24.8	40.4	-1.2	0.6	0.993	5.1	2	2	2
P14562	LAMP1_RAT	Lamp1	Lysosome-associated membrane glycoprotein 1	23480431	23583017	905374	956487	6.7	7	1	0.9	1	12.53	3	3	3
F1LLX8	F1LLX8_RAT	Lamp2	Lysosome-associated membrane glycoprotein 2	7007417	6986175	697955	299978	17.3	7.4	-1	1	1	7.3	2	2	2
P00697	LYSC1_RAT	Lyz1	Lysozyme C-1	61467633	61096200	2839555	4135853	8	11.7	-1	0.9	1	68.92	9	10	12
P30904	MIF_RAT	Mif	Macrophage migration inhibitory factor, splice variant or isoform	7742129	8503408	299264	1107775	6.7	22.6	1.1	0.5	1	42.61	3	4	5
P02761	MUP_RAT	Mup1	Major urinary protein	343019725	275693192	9424610	25540466	4.8	16	-1.2	0.07	1	69.61	12	19	25
Q62667	MVP_RAT	Mvp	Major vault protein	36663467	24260433	3439368	2842158	16.2	20.3	-1.5	0.05	1	4.41	3	3	3
O88989	MDHC_RAT	Mdh1	Malate dehydrogenase, cytoplasmic	206575735	197482404	3516078	15849443	2.9	13.9	-1	0.6	1	45.21	13	15	16
P04636	MDHM_RAT	Mdh2	Malate dehydrogenase, mitochondrial	346258817	307563950	3131867	22136765	1.6	12.5	-1.1	0.2	1	53.55	16	17	29
P57113	MAAI_RAT	Gstz1	Maleylacetoacetate isomerase	28970833	29602300	1611520	4274896	9.6	25	1	0.9	1	41.67	5	5	5
F1LQQ1	F1LQQ1_RAT	Me1	Malic enzyme, splice variant or isoform	1603525	1398442	104949	190701	11.3	23.6	-1.1	0.4	0.997	3.64	1	1	1
D3ZJH9	D3ZJH9_RAT	Me2	Malic enzyme, splice variant or isoform	5848817	5445683	489917	259573	14.5	8.3	-1.1	0.5	0.9941	2.57	1	1	1
D3ZTX4	D3ZTX4_RAT	Mgam	Maltase-glucoamylase	96245000	76496245	1177218	6495592	2.1	14.7	-1.3	0.04	1	11.41	13	14	17
P07861	NEP_RAT	Mme	Membrane metallo-endopeptidase (Neprilysin)	73934083	52969737	3142960	5141633	7.4	16.8	-1.4	0.03	1	17.07	8	9	10
P70580	PGRC1_RAT	Pgrmc1	Membrane-associated progesterone receptor component 1	7368917	6710067	351974	94120	8.3	2.4	-1.1	0.1	0.9931	11.79	1	1	1
Q99MA2	Q99MA2_RAT	Xpnpep2	Membrane-bound aminopeptidase P	54574756	51696016	1495649	1911194	4.7	6.4	-1.1	0.3	1	19.44	9	10	10
A2IBE2	A2IBE2_RAT	Car12	Membrane-bound carbonic anhydrase 12	1298851	1214745	111096	93708	14.8	13.4	-1.1	0.6	0.9957	6.78	1	1	1
A2IBE0	A2IBE0_RAT	Car14	Membrane-bound carbonic anhydrase 14	3373000	5569517	687290	274348	35.3	8.5	1.7	0.04	0.9939	3.56	1	1	1
Q64230	MEP1A_RAT	Mep1a	Meprin A subunit alpha	56865417	50737983	4664752	2961175	14.2	10.1	-1.1	0.3	1	6.15	4	4	4
P28826	MEP1B_RAT	Mep1b	Meprin A subunit beta	47203933	39413853	819113	1572212	3	6.9	-1.2	0.01	1	15.48	7	7	8
P02803	MT1_RAT	Mt1	Metallothionein-1	3453633	3621017	562487	1071844	28.2	51.3	1	0.9	0.9874	19.67	1	1	1
P04355	MT2_RAT	Mt2	Metallothionein-2	6230508	2230992	2735259	593757	76	46.1	-2.8	0.2	0.9881	19.67	1	1	1
Q5U1Z9	Q5U1Z9_RAT	Mtx2	Metaxin 2	11096900	10058017	1953213	704414	30.5	12.1	-1.1	0.6	0.9801	4.18	1	1	1
Q5U2R0	MAT2B_RAT	Mat2b	Methionine adenosyltransferase 2 subunit beta	29659833	23939500	2724960	1702898	15.9	12.3	-1.2	0.1	0.984	3.89	1	1	1
F1LSJ6	F1LSJ6_RAT	Msra	Methionine sulfoxide reductase A	11505114	8519950	350506	1532961	5.3	31.2	-1.4	0.1	1	30.56	4	4	4
D3Z941	D3Z941_RAT	Mars	Methionyl-tRNA synthetase	1109294	936518	159800	86866	25	16.1	-1.2	0.4	0.9991	3.1	1	1	1
Q5XIT9	MCCB_RAT	Mccc2	Methylcrotonoyl-CoA carboxylase beta chain, mitochondrial	78528300	79834100	1781213	8500487	3.9	18.4	1	0.9	1	16.16	6	6	7
F1LP30	F1LP30_RAT	Mccc1	Methylcrotonoyl-CoA carboxylase subunit alpha, mitochondrial	34422558	37034967	2539842	2905456	12.8	13.6	1.1	0.5	1	22.52	10	10	10
Q5EBC3	Q5EBC3_RAT	Mthfd1	Methylenetetrahydrofolate dehydrogenase (NADP+ dependent) 1, methenyltetrahydrofolate cyclohydrolase, formyltetrahydrofolate synthetase	25965556	18966494	2115078	2358175	14.1	21.5	-1.4	0.09	1	6.91	5	5	8
D3ZKG1	D3ZKG1_RAT	Mut	Methylmalonyl CoA mutase	54965381	47209305	4921590	3001656	15.5	11	-1.2	0.2	1	14.97	7	7	7
Q562C4	MET7B_RAT	Mettl7b	Methyltransferase-like protein 7B	5943467	4751600	78532	933515	2.3	34	-1.3	0.3	0.9856	4.92	1	1	1
D4ADS4	D4ADS4_RAT	Mgst3	Microsomal glutathione S-transferase 3, splice variant or isoform	17885764	16863893	184919	333868	1.8	3.4	-1.1	0.06	0.9999	40.79	4	4	4
F1LRL9	F1LRL9_RAT	Map1b	Microtubule-associated protein 1B	1343224	1422737	119449	89584	15.4	10.9	1.1	0.6	0.9517	1.1	1	1	1
Q66HR2	MARE1_RAT	Mapre1	Microtubule-associated protein RP/EB family member 1	3659483	5066350	162180	540370	7.7	18.5	1.4	0.07	0.9959	4.48	1	1	1
D3ZP96	D3ZP96_RAT	Mcm2	Minichromosome maintenance complex component 2	3914100	4573367	137868	255761	6.1	9.7	1.2	0.09	0.9806	2.32	1	1	1
P97700	M2OM_RAT	Slc25a11	Mitochondrial 2-oxoglutarate/malate carrier protein	68341200	67600883	2864370	2603571	7.3	6.7	-1	0.9	1	29.3	7	7	9
G3V6H5	G3V6H5_RAT	Slc25a11	Mitochondrial 2-oxoglutarate/malate carrier protein, splice variant or isoform	73199900	72755855	2916175	2909727	6.9	6.9	-1	0.9	1	36.31	8	9	11
G3V6I4	G3V6I4_RAT	Marc1	Mitochondrial amidoxime reducing component 1	2392433	3389900	439956	956967	31.9	48.9	1.4	0.4	0.9056	4.42	1	1	1
O89035	O89035_RAT	Slc25a10	Mitochondrial dicarboxylate carrier	22597049	19205833	1482482	2731791	11.4	24.6	-1.2	0.3	1	23.08	4	5	5
P62076	TIM13_RAT	Timm13	Mitochondrial import inner membrane translocase subunit Tim13	9097317	8553617	1310797	598954	25	12.1	-1.1	0.7	0.9893	11.58	1	1	1
G3V640	G3V640_RAT	Timm44	Mitochondrial import inner membrane translocase subunit TIM44	12742967	13221208	901851	2299682	12.3	30.1	1	0.9	1	10.15	4	4	4
Q9WVA1	TIM8A_RAT	Timm8a	Mitochondrial import inner membrane translocase subunit Tim8 A	32010421	27558258	1726898	3871208	9.3	24.3	-1.2	0.4	1	38.14	3	3	4
P62078	TIM8B_RAT	Timm8b	Mitochondrial import inner membrane translocase subunit Tim8 B	40376667	52178333	5659131	2288399	24.3	7.6	1.3	0.1	0.9929	13.25	1	1	1
Q75Q41	TOM22_RAT	Tomm22	Mitochondrial import receptor subunit TOM22 homolog	2486917	2712400	198218	395264	13.8	25.2	1.1	0.6	0.9326	7.75	1	1	1
Q75Q39	TOM70_RAT	Tomm70a	Mitochondrial import receptor subunit TOM70	9187025	5448925	1028680	929699	19.4	29.6	-1.7	0.05	0.9963	4.75	2	2	2
Q3KR86	IMMT_RAT	Immt	Mitochondrial inner membrane protein	123587525	110134033	5498133	11196247	7.7	17.6	-1.1	0.3	1	28.41	13	15	15
Q923M1-3	MSRA_RAT	Msra	Mitochondrial peptide methionine sulfoxide reductase, Isoform 2	21217908	18007461	625179	1296061	5.1	12.5	-1.2	0.09	1	29.12	5	6	6
Q923M1-2	MSRA_RAT	Msra	Mitochondrial peptide methionine sulfoxide reductase, Isoform 4	13159991	12641794	641520	707688	8.4	9.7	-1	0.6	1	33.51	4	5	5
Q923M1	MSRA_RAT	Msra	Mitochondrial peptide methionine sulfoxide reductase, splice variant or isoform	23407775	20085161	675326	1541393	5	13.3	-1.2	0.1	1	36.48	6	7	7
M0RCJ2	M0RCJ2_RAT	Msra	Mitochondrial peptide methionine sulfoxide reductase, splice variant or isoform	3447197	3154283	38082	176139	1.9	9.7	-1.1	0.2	1	31.43	3	3	3
P38718-2	MPC2_RAT	Mpc2	Mitochondrial pyruvate carrier 2, Isoform Short	9079650	23840992	1304140	7081782	24.9	51.4	2.6	0.1	1	18.1	2	3	3
D3ZXF9	D3ZXF9_RAT	Mrpl12	Mitochondrial ribosomal L12	3345396	3459482	49501	192769	2.6	9.7	1	0.6	0.9963	9.06	2	2	2
Q4G067	Q4G067_RAT	Mrpl44	Mitochondrial ribosomal protein L44	3689383	3878250	242745	422477	11.4	18.9	1.1	0.7	0.9852	5.72	1	1	1
M0R776	M0R776_RAT	Mrps36	Mitochondrial ribosomal S36	1249500	1044358	38835	74363	5.4	12.3	-1.2	0.07	0.9962	13.59	1	1	1
F1M964	F1M964_RAT	Pmpca	Mitochondrial-processing peptidase subunit alpha	3021510	1917677	258411	111711	14.8	10.1	-1.6	0.02	0.9996	6.7	2	2	3
Q03346	MPPB_RAT	Pmpcb	Mitochondrial-processing peptidase subunit beta	923165	878094	136447	93595	25.6	18.5	-1.1	0.8	0.911	5.93	1	1	1
F1LP60	F1LP60_RAT	Msn	Moesin, splice variant or isoform	191067839	167425006	3604212	8725918	3.3	9	-1.1	0.07	1	46.7	28	33	40
O35763	MOES_RAT	Msn	Moesin, splice variant or isoform	123980631	111197448	2762018	5113684	3.9	8	-1.1	0.09	1	41.77	23	26	33
P53987	MOT1_RAT	Slc16a1	Monocarboxylate transporter 1	11275467	10212633	459574	792917	7.1	13.4	-1.1	0.3	0.983	2.63	1	1	1
Q8R431	MGLL_RAT	Mgll	Monoglyceride lipase	30838033	24115367	495757	1352002	2.8	9.7	-1.3	0.01	1	13.2	3	3	3
B0BNJ3	B0BNJ3_RAT	Morc4	Morc4 protein	5647283	5674267	172835	1220311	5.3	37.2	1	1	0.9044	5.22	1	1	1
P51583	PUR6_RAT	Paics	Multifunctional protein ADE2	1268311	1666633	121245	375144	16.6	39	1.3	0.4	0.9957	3.29	1	1	1
Q03626	MUG1_RAT	Mug1	Murinoglobulin-1	14308124	12238534	280162	1178026	3.4	16.7	-1.2	0.2	1	5.74	5	5	5
Q6IE52	MUG2_RAT	Mug2	Murinoglobulin-2	20190633	18032775	929806	1680814	8	16.1	-1.1	0.3	1	3.18	4	4	4
O35821	MBB1A_RAT	Mybbp1a	Myb-binding protein 1A	1519644	1470984	208362	233579	23.7	27.5	-1	0.9	0.9724	0.97	1	1	1
Q1EG89	Q1EG89_RAT	Pxn	Myocardial ischemic preconditioning associated protein 7	2044958	1653108	164605	207256	13.9	21.7	-1.2	0.2	0.9885	3.05	1	1	1
F1LMQ1	F1LMQ1_RAT	Myo9a	Myosin IXA	2587558	2916133	341886	536595	22.9	31.9	1.1	0.6	0.9524	1.07	1	1	1
G3V731	G3V731_RAT	Mylk2	Myosin light chain kinase 2, skeletal muscle	2840025	3473867	171565	329597	10.5	16.4	1.2	0.2	0.9073	3.61	1	1	1
Q64119	MYL6_RAT	Myl6	Myosin light polypeptide 6	79065467	82726050	601187	6355967	1.3	13.3	1	0.6	1	42.38	5	6	9
P18666	ML12B_RAT	Myl12b	Myosin regulatory light chain 12B	19392500	21299200	1083457	2047819	9.7	16.7	1.1	0.5	1	29.65	4	4	4
D4A5I9	D4A5I9_RAT	Myo6	Myosin VI, splice variant or isoform	92151250	82887358	2155465	2607938	4.1	5.4	-1.1	0.05	1	11.1	10	10	11
D3ZYX5	D3ZYX5_RAT	Myo6	Myosin VI, splice variant or isoform	21910267	20612725	897251	1679780	7.1	14.1	-1.1	0.5	1	6.04	5	5	6
Q8CJE3	Q8CJE3_RAT	Myo7a	Myosin VIIA	17928500	12471250	2081842	652983	20.1	9.1	-1.4	0.07	0.9746	0.69	1	1	1
G3V9Y1	G3V9Y1_RAT	Myh10	Myosin, heavy polypeptide 10, non-muscle	7467821	7611336	521561	756325	12.1	17.2	1	0.9	1	3.49	5	5	5
G3V6P7	G3V6P7_RAT	Myh9	Myosin, heavy polypeptide 9, non-muscle	635917187	621037050	24215094	37589260	6.6	10.5	-1	0.8	1	36.38	57	65	74
D3ZHA7	D3ZHA7_RAT	Myl6b	Myosin, light chain 6B, alkali, smooth muscle and non-muscle	24924333	16662500	602100	2032199	4.2	21.1	-1.5	0.02	0.9424	4.35	1	1	1
f	E9PTU4_RAT	Myh11	Myosin-11	34256273	24756015	2612068	3012029	13.2	21.1	-1.4	0.08	1	9.28	13	13	13
Q63862-2	MYH11_RAT	Myh11	Myosin-11, Isoform 2	19552698	14573340	1543255	1150023	13.7	13.7	-1.3	0.06	1	9.47	10	10	10
P62775	MTPN_RAT	Mtpn	Myotrophin	42313833	30091167	3528430	3790173	14.4	21.8	-1.4	0.08	0.9759	16.1	1	1	1
O08557	DDAH1_RAT	Ddah1	N(G),N(G)-dimethylarginine dimethylaminohydrolase 1	38367067	40009650	1533014	2066108	6.9	8.9	1	0.6	1	29.12	4	4	5
Q9JJ19	NHRF1_RAT	Slc9a3r1	Na(+)/H(+) exchange regulatory cofactor NHE-RF1	179344667	151918550	8252438	11117200	8	12.7	-1.2	0.1	1	52.53	14	15	19
G3V6D9	G3V6D9_RAT	Slc9a3r2	Na(+)/H(+) exchange regulatory cofactor NHE-RF2	16142275	13631467	477098	598946	5.1	7.6	-1.2	0.03	0.988	8.01	2	2	2
Q9JJ40	NHRF3_RAT	Pdzk1	Na(+)/H(+) exchange regulatory cofactor NHE-RF3	158455600	146474750	6503949	10348767	7.1	12.2	-1.1	0.4	1	43.02	15	18	20
Q5XIG6	GALK2_RAT	Galk2	N-acetylgalactosamine kinase	10950483	9400850	908378	1025475	14.4	18.9	-1.2	0.3	0.9569	3.28	1	1	1
B1WC26	B1WC26_RAT	Nans	N-acetylneuraminic acid synthase	46116950	30552233	3121851	3165431	11.7	17.9	-1.5	0.02	1	9.19	2	3	3
Q9QXT3	NAT8_RAT	Nat8	N-acetyltransferase 8	8626118	11988500	543962	1329486	10.9	19.2	1.4	0.08	0.9967	18.02	2	2	2
P51607	RENBP_RAT	Renbp	N-acylglucosamine 2-epimerase	6178267	4748133	335659	655231	9.4	23.9	-1.3	0.1	0.9936	3.49	1	1	1
Q68FX9	SIR5_RAT	Sirt5	NAD-dependent protein deacylase sirtuin-5, mitochondrial	700686	983179	41558	67974	10.3	12	1.4	0.02	0.9365	5.81	1	1	1
F1LXA0	F1LXA0_RAT	Ndufa12	NADH dehydrogenase (Ubiquinone) 1 alpha subcomplex, 12	21217967	18669200	835147	1179147	6.8	10.9	-1.1	0.2	0.9991	20	2	3	3
D3ZE15	D3ZE15_RAT	Ndufa13	NADH dehydrogenase (ubiquinone) 1 alpha subcomplex, 13, splice variant or isoform	25144817	26622125	838296	1808185	5.8	11.8	1.1	0.5	1	37.5	4	4	4
F1LZC5	F1LZC5_RAT	Ndufa13	NADH dehydrogenase (ubiquinone) 1 alpha subcomplex, 13, splice variant or isoform	18533933	19048158	628587	1659651	5.9	15.1	1	0.8	1	24.83	3	3	3
F1M8L6	F1M8L6_RAT	Ndufa3	NADH dehydrogenase (ubiquinone) 1 alpha subcomplex, 3	4783458	3075908	789340	770199	28.6	43.4	-1.6	0.2	0.9445	13.1	1	1	1
B2RZD6	B2RZD6_RAT	Ndufa4	NADH dehydrogenase (ubiquinone) 1 alpha subcomplex, 4	71244233	66733333	5446802	3950420	13.2	10.3	-1.1	0.5	1	46.34	5	5	6
Q7TP78	Q7TP78_RAT	Ndufa8	NADH dehydrogenase (ubiquinone) 1 alpha subcomplex, 8	14490000	13239483	1682920	2518001	20.1	32.9	-1.1	0.7	0.9765	8.99	1	1	1
B2RYS8	B2RYS8_RAT	Ndufb8	NADH dehydrogenase (Ubiquinone) 1 beta subcomplex 8	30919633	30297533	4891903	4358644	27.4	24.9	-1	0.9	1	35.48	4	4	5
D4A0T0	D4A0T0_RAT	Ndufb10	NADH dehydrogenase (ubiquinone) 1 beta subcomplex, 10	43707817	37750883	2564193	2789363	10.2	12.8	-1.2	0.2	1	27.84	5	6	6
D4A7L4	D4A7L4_RAT	Ndufb11	NADH dehydrogenase (Ubiquinone) 1 beta subcomplex, 11	32987217	22059417	1718895	2268891	9	17.8	-1.5	0.02	1	21.19	2	2	2
D4A565	D4A565_RAT	Ndufb5	NADH dehydrogenase (Ubiquinone) 1 beta subcomplex, 5	15101717	14981017	1048343	2248423	12	26	-1	1	0.9836	7.94	2	2	2
D3ZLT1	D3ZLT1_RAT	Ndufb7	NADH dehydrogenase (Ubiquinone) 1 beta subcomplex, 7	12331683	9713833	1562472	2258702	21.9	40.3	-1.3	0.4	0.9952	6.57	1	1	1
B2RYW3	B2RYW3_RAT	Ndufb9	NADH dehydrogenase (Ubiquinone) 1 beta subcomplex, 9	14430583	14945483	1864156	1387087	22.4	16.1	1	0.8	0.9963	27.37	2	2	2
D3ZG43	D3ZG43_RAT	Ndufs3	NADH dehydrogenase (Ubiquinone) Fe-S protein 3	57350033	45377250	2163059	5003011	6.5	19.1	-1.3	0.09	1	20.83	4	5	7
B5DEL8	B5DEL8_RAT	Ndufs5	NADH dehydrogenase (Ubiquinone) Fe-S protein 5	10272817	8246250	231415	779381	3.9	16.4	-1.2	0.07	0.9957	11.32	1	1	1
B0BNE6	B0BNE6_RAT	Ndufs8	NADH dehydrogenase (Ubiquinone) Fe-S protein 8	39761117	61300233	16501363	18183450	71.9	51.4	1.5	0.4	0.9999	8.49	2	2	2
Q5XIH3	Q5XIH3_RAT	Ndufv1	NADH dehydrogenase (Ubiquinone) flavoprotein 1	56308550	46633400	1135209	3234165	3.5	12	-1.2	0.05	1	25.22	6	7	8
Q561S0	NDUAA_RAT	Ndufa10	NADH dehydrogenase [ubiquinone] 1 alpha subcomplex subunit 10, mitochondrial	61060133	45809317	1969093	4026845	5.6	15.2	-1.3	0.03	1	24.23	6	6	7
D3ZS58	D3ZS58_RAT	Ndufa2	NADH dehydrogenase [ubiquinone] 1 alpha subcomplex subunit 2	5750300	5167850	147263	644823	4.4	21.6	-1.1	0.4	0.9957	14.43	1	1	1
Q63362	NDUA5_RAT	Ndufa5	NADH dehydrogenase [ubiquinone] 1 alpha subcomplex subunit 5	2553833	2813217	99593	279363	6.8	17.2	1.1	0.4	0.9963	22.41	1	1	1
Q5BK63	NDUA9_RAT	Ndufa9	NADH dehydrogenase [ubiquinone] 1 alpha subcomplex subunit 9, mitochondrial	46223289	36077948	1836602	2033737	6.9	9.8	-1.3	0.02	1	21.22	5	5	6
Q5PQZ9	Q5PQZ9_RAT	Ndufc2	NADH dehydrogenase [ubiquinone] 1 subunit C2	33720283	28596483	1165307	3439130	6	20.8	-1.2	0.2	0.9999	18.33	2	3	3
P19234	NDUV2_RAT	Ndufv2	NADH dehydrogenase [ubiquinone] flavoprotein 2, mitochondrial	59004533	53819867	1975021	3299671	5.8	10.6	-1.1	0.2	1	16.53	4	4	6
Q641Y2	NDUS2_RAT	Ndufs2	NADH dehydrogenase [ubiquinone] iron-sulfur protein 2, mitochondrial	74536783	51610050	912922	3674657	2.1	12.3	-1.4	0.004	1	24.19	7	7	8
Q5XIF3	NDUS4_RAT	Ndufs4	NADH dehydrogenase [ubiquinone] iron-sulfur protein 4, mitochondrial	31162867	19769883	1736453	771658	9.7	6.8	-1.6	0.004	1	20	2	2	3
G3V8B9	G3V8B9_RAT	Ndufs6	NADH dehydrogenase [ubiquinone] iron-sulfur protein 6, mitochondrial	7594933	6406867	1075146	841317	24.5	22.7	-1.2	0.4	0.9997	23.28	2	2	2
Q2XTA8	Q2XTA8_RAT	Ndufb4	NADH dehydrogenase 1 beta 4	17434892	13546925	1676180	2645594	16.7	33.8	-1.3	0.3	1	27.91	2	2	2
P20070-2	NB5R3_RAT	Cyb5r3	NADH-cytochrome b5 reductase 3, Isoform 2	2726317	2427339	128181	255245	8.1	18.2	-1.1	0.4	0.9962	5.54	1	1	1
Q66HF1	NDUS1_RAT	Ndufs1	NADH-ubiquinone oxidoreductase 75 kDa subunit, mitochondrial	196920733	173136250	4224474	9915096	3.7	9.9	-1.1	0.09	1	30.4	15	16	21
Q8SEZ8	Q8SEZ8_RAT	Mt-nd1	NADH-ubiquinone oxidoreductase chain 1	3895175	3581992	78226	493715	3.5	23.9	-1.1	0.6	1	6.29	2	2	2
Q8SEZ0	Q8SEZ0_RAT	Mt-nd5	NADH-ubiquinone oxidoreductase chain 5	6673725	4968292	262915	387568	6.8	13.5	-1.3	0.02	0.9453	1.81	1	1	1
P00388	NCPR_RAT	Por	NADPH--cytochrome P450 reductase	3816933	2478850	570902	470095	25.9	32.8	-1.5	0.1	0.9963	3.1	1	1	1
Q9QX71	Q9QX71_RAT	Napsa	Napsin	23971246	20873550	928616	1040922	6.7	8.6	-1.1	0.09	1	8.81	2	3	3
B2RYX0	B2RYX0_RAT	Naca	Nascent polypeptide-associated complex alpha subunit	12298661	12494696	140057	1138826	2	15.8	1	0.9	1	21.86	4	4	5
Q71UE8	NEDD8_RAT	Nedd8	Neural precursor cell expressed, developmentally down-regulated 8	4422100	4328200	310941	1049503	12.2	42	-1	0.9	0.981	23.46	1	1	1
Q64319	SLC31_RAT	Slc3a1	Neutral and basic amino acid transport protein rBAT	233515500	206373383	6032707	8319465	4.5	7	-1.1	0.06	1	36.02	18	19	24
Q5BJZ3	Q5BJZ3_RAT	Nnt	Nicotinamide nucleotide transhydrogenase	64246900	53027267	1625755	1493939	4.4	4.9	-1.2	0.007	1	10.77	8	8	9
Q6XQN1	PNCB_RAT	Naprt1	Nicotinate phosphoribosyltransferase, splice variant or isoform	7044833	5515958	439499	645354	10.8	20.3	-1.3	0.1	1	4.28	2	2	2
G3V709	G3V709_RAT	Naprt1	Nicotinate phosphoribosyltransferase, splice variant or isoform	9574559	9852592	1066912	162858	19.3	2.9	1	0.8	1	14.87	4	4	4
Q5I0M2	NADC_RAT	Qprt	Nicotinate-nucleotide pyrophosphorylase [carboxylating]	4931600	4196633	900886	1284724	31.6	53	-1.2	0.7	0.972	4.35	1	1	1
F1LM84	F1LM84_RAT	Nid1	Nidogen-1	65682800	51759750	6175817	2494849	16.3	8.3	-1.3	0.1	1	6.74	7	7	7
B5DFC9	NID2_RAT	Nid2	Nidogen-2	33374767	31417325	2974113	878078	15.4	4.8	-1.1	0.6	1	3.72	4	4	4
B5DFC9-2	NID2_RAT	Nid2	Nidogen-2, Isoform 2	1623800	2518558	136190	534553	14.5	36.8	1.6	0.2	1	8.52	1	1	1
Q4V8D5	Q4V8D5_RAT	Nif3l1	NIF3 NGG1 interacting factor 3-like 1 (S. pombe)	4486058	3556767	384946	476072	14.9	23.2	-1.3	0.2	0.9777	4.78	1	1	1
F7ESM5	F7ESM5_RAT	Nit1	Nitrilase 1	36475885	25099030	1956545	5613812	9.3	38.7	-1.5	0.1	1	31.62	6	6	8
Q6JE36	NDRG1_RAT	Ndrg1	N-myc downstream regulated 1	62338550	48590400	1091506	1979680	3	7.1	-1.3	0.004	1	38.07	8	8	11
G3V6S0	G3V6S0_RAT	Sptbn1	Non-erythroid spectrin beta	429493719	409338357	10975263	29412779	4.4	12.4	-1	0.6	1	35.68	54	55	62
Q5FVM4	NONO_RAT	Nono	Non-POU domain-containing octamer-binding protein	23833567	19373933	2280399	2824497	16.6	25.3	-1.2	0.3	1	9.66	3	4	4
D4AAL2	D4AAL2_RAT	Ncapg2	Non-SMC condensin II complex, subunit G2	22133000	25501333	640850	4221632	5	28.7	1.2	0.5	0.9535	0.7	1	1	1
P11915	NLTP_RAT	Scp2	Non-specific lipid-transfer protein	21922294	22813859	715628	1778531	5.7	13.5	1	0.7	1	12.61	5	6	6
P11915-2	NLTP_RAT	Scp2	Non-specific lipid-transfer protein, Isoform SCP2	18862944	20277717	398570	2060086	3.7	17.6	1.1	0.5	1	39.86	4	5	5
O35987	NSF1C_RAT	Nsfl1c	NSFL1 cofactor p47	2068550	1530400	30566	218708	2.6	24.8	-1.4	0.1	0.9972	5.14	1	1	1
F1LSL2	F1LSL2_RAT	Nup107	Nuclear pore complex protein Nup107	1771408	2315250	316250	171996	30.9	12.9	1.3	0.2	0.9556	3.24	1	1	1
G3V672	G3V672_RAT	Nrip1	Nuclear receptor interacting 1	4760767	5027683	254070	1002615	9.2	34.5	1.1	0.8	0.9776	2.24	1	1	1
P61972	NTF2_RAT	Nutf2	Nuclear transport factor 2	5787700	4052100	1063125	517355	31.8	22.1	-1.4	0.2	0.9471	11.02	1	1	1
Q63083	NUCB1_RAT	Nucb1	Nucleobindin-1	14924083	13023450	686386	335238	8	4.5	-1.1	0.07	0.9999	5.01	2	2	2
P13383	NUCL_RAT	Ncl	Nucleolin	2561217	2820204	115021	197425	7.8	12.1	1.1	0.3	0.9994	4.91	2	2	2
P13084	NPM_RAT	Npm1	Nucleophosmin	6715350	4500367	677680	478775	17.5	18.4	-1.5	0.06	0.9384	5.76	1	1	1
P19804	NDKB_RAT	Nme2	Nucleoside diphosphate kinase B	157395097	127362928	8231852	6764253	9.1	9.2	-1.2	0.05	1	67.11	8	11	12
Q5U2Z3	NP1L4_RAT	Nap1l4	Nucleosome assembly protein 1-like 4	2341017	3436883	218134	265004	16.1	13.4	1.5	0.03	0.9995	4.66	1	1	1
M0RAC3	M0RAC3_RAT	Nynrin	Nynrin	3611317	4368667	603600	150956	28.9	6	1.2	0.3	0.9222	0.76	1	1	1
A0JPJ7	OLA1_RAT	Ola1	Obg-like ATPase 1	9543583	14287633	821162	2822232	14.9	34.2	1.5	0.2	0.9953	7.07	2	2	2
Q5XIG4	OCAD1_RAT	Ociad1	OCIA domain-containing protein 1	5491717	4592317	66430	354871	2.1	13.4	-1.2	0.07	0.9861	10.93	1	1	1
F1M571	F1M571_RAT	Olr231	Olfactory receptor 231	7794783	7104533	1140043	754450	25.3	18.4	-1.1	0.6	0.9273	6.94	1	1	1
D3ZDY8	D3ZDY8_RAT	Olr423	Olfactory receptor 423	3126333	4200800	79927	640821	4.4	26.4	1.3	0.2	0.9024	8.84	1	1	1
Q497B0	NIT2_RAT	Nit2	Omega-amidase NIT2	156489517	142277200	3617407	3521409	4	4.3	-1.1	0.05	1	36.59	9	12	13
P04182	OAT_RAT	Oat	Ornithine aminotransferase, mitochondrial	196407254	196962205	4333735	8470875	3.8	7.4	1	1	1	47.38	17	21	24
D3ZVB7	D3ZVB7_RAT	Ogn	Osteoglycin	4343724	3437053	491377	305637	19.6	15.4	-1.3	0.2	0.9916	11.74	2	2	2
D4ACZ2	D4ACZ2_RAT	Pax2	Paired box gene 2	2057183	1902283	309218	107406	26	9.8	-1.1	0.7	0.9212	7.45	1	1	1
O88767	PARK7_RAT	Park7	Parkinson protein 7	66661817	59838383	1889776	4097361	4.9	11.9	-1.1	0.2	1	64.55	9	10	10
D4A8C8	D4A8C8_RAT	Paxbp1	PAX3 and PAX7 binding protein 1	8005233	5532167	515667	748664	11.2	23.4	-1.4	0.05	0.9086	3.05	1	1	1
Q6AYD6	PDLI2_RAT	Pdlim2	PDZ and LIM domain protein 2	51943833	54340000	2944820	3629813	9.8	11.6	1	0.6	0.9862	4.01	1	1	1
F1M018	F1M018_RAT	Gipc2	PDZ domain-containing protein GIPC2	629388	907158	54405	135908	15	25.9	1.4	0.1	0.9947	6.69	1	1	1
Q923S2	PDZ1I_RAT	Pdzk1ip1	PDZK1-interacting protein 1	27918467	22756083	3730496	1132607	23.1	8.6	-1.2	0.3	1	18.42	2	2	2
D4AB99	D4AB99_RAT	Pcnxl2	Pecanex-like 2	3492792	3885383	385044	80546	19.1	3.6	1.1	0.4	0.9993	2.17	2	2	2
D3ZGM1	D3ZGM1_RAT	Ptcd3	Pentatricopeptide repeat domain 3	687564	747681	56272	105447	14.2	24.4	1.1	0.6	0.9187	2.33	1	1	1
F1M0Q9	F1M0Q9_RAT	Pm20d1	Peptidase M20 domain containing 1	60324767	55432883	4127632	7333090	11.9	22.9	-1.1	0.6	1	15.51	5	5	5
Q4V7E5	RF1ML_RAT	Mtrf1l	Peptide chain release factor 1-like, mitochondrial	9128417	8628117	1111895	1789382	21.1	35.9	-1.1	0.8	0.9779	4.56	1	1	1
P10111	PPIA_RAT	Ppia	Peptidyl-prolyl cis-trans isomerase A	196828133	186835867	4393633	8773962	3.9	8.1	-1.1	0.4	1	51.22	10	12	15
P24368	PPIB_RAT	Ppib	Peptidyl-prolyl cis-trans isomerase B	75753317	75555417	3763587	3421577	8.6	7.8	-1	1	1	33.33	6	6	7
Q6DGG0	PPID_RAT	Ppid	Peptidyl-prolyl cis-trans isomerase D	751742	1133675	46242	150159	10.7	22.9	1.5	0.07	0.9594	3.24	1	1	1
Q62658	FKB1A_RAT	Fkbp1a	Peptidyl-prolyl cis-trans isomerase FKBP1A	6466667	8088783	1940243	855013	52	18.3	1.3	0.5	0.9954	12.96	1	1	2
Q6AYQ9	Q6AYQ9_RAT	Ppic	Peptidyl-prolyl cis-trans isomerase, splice variant or isoform	41275267	39730733	1305682	2638801	5.5	11.5	-1	0.6	1	21.7	4	4	4
D3ZZR9	D3ZZR9_RAT	Fkbp2	Peptidyl-prolyl cis-trans isomerase, splice variant or isoform	2649333	2478317	357655	179962	23.4	12.6	-1.1	0.7	0.9812	10.71	1	1	1
M0RB67	M0RB67_RAT	Ppidl1	Peptidylprolyl isomerase D-like 1	5556325	5368692	237709	199323	7.4	6.4	-1	0.6	0.9732	9.94	2	2	2
G3V7I0	G3V7I0_RAT	Prdx3	Peroxiredoxin 3	43443483	36797408	1006189	2762249	4	13	-1.2	0.09	1	22.18	5	6	9
Q63716	PRDX1_RAT	Prdx1	Peroxiredoxin-1	257791117	208087467	5179748	19496951	3.5	16.2	-1.2	0.07	1	38.19	11	13	16
P35704	PRDX2_RAT	Prdx2	Peroxiredoxin-2	161957533	141797967	7397107	8823767	7.9	10.8	-1.1	0.2	1	30.81	5	6	6
Q9Z0V5	PRDX4_RAT	Prdx4	Peroxiredoxin-4	7977583	5994883	721670	682325	15.7	19.7	-1.3	0.1	0.9509	2.93	1	1	1
Q9R063-2	PRDX5_RAT	Prdx5	Peroxiredoxin-5, mitochondrial, Isoform Cytoplasmic+peroxisomal	44126334	41313267	3151270	1848961	12.4	7.8	-1.1	0.5	1	61.73	10	12	13
O35244	PRDX6_RAT	Prdx6	Peroxiredoxin-6	79066800	85034533	1797646	7712554	3.9	15.7	1.1	0.5	1	55.36	10	11	12
Q9Z2M4	DECR2_RAT	Decr2	Peroxisomal 2,4-dienoyl-CoA reductase	66018183	60447983	2325049	3116879	6.1	8.9	-1.1	0.2	1	22.6	5	5	7
P07896	ECHP_RAT	Ehhadh	Peroxisomal bifunctional enzyme	111182883	110593783	2232327	4586040	3.5	7.2	-1	0.9	1	20.91	11	12	13
G3V9N2	G3V9N2_RAT	Pxmp2	Peroxisomal membrane protein 2	824750	655841	36493	15508	7.7	4.1	-1.3	0.01	0.9826	10.82	1	1	1
P97852	DHB4_RAT	Hsd17b4	Peroxisomal multifunctional enzyme type 2	200097000	177089682	1842877	8698150	1.6	8.5	-1.1	0.06	1	24.08	14	15	17
Q9WVK3	PECR_RAT	Pecr	Peroxisomal trans-2-enoyl-CoA reductase	58783483	42066567	1296139	2851420	3.8	11.7	-1.4	0.006	1	27.06	5	5	7
D3ZQB7	D3ZQB7_RAT	Phf20	PHD finger 20	1737583	1777241	334372	398009	33.3	38.8	1	0.9	0.9552	1.88	1	1	1
D3ZQV8	D3ZQV8_RAT	Phf6	PHD finger protein 6	3626167	4677667	549962	447237	26.3	16.6	1.3	0.2	0.9078	7.39	1	1	1
Q68G31	PBLD_RAT	Pbld	Phenazine biosynthesis-like domain-containing protein	30700283	24897367	2330436	2401581	13.1	16.7	-1.2	0.2	1	13.89	3	3	3
Q6AYW2	Q6AYW2_RAT	Pah	Phenylalanine hydroxylase	30658867	31569325	1319104	1343896	7.5	7.4	1	0.7	1	31.57	9	10	11
P04176	PH4H_RAT	Pah	Phenylalanine-4-hydroxylase	20620300	20838058	1080570	1392224	9.1	11.6	1	0.9	1	25.61	7	7	8
Q505J8	SYFA_RAT	Farsa	Phenylalanine--tRNA ligase alpha subunit	3074333	5675017	1045317	944379	58.9	28.8	1.8	0.1	0.9959	2.76	1	1	1
Q5XI34	Q5XI34_RAT	Ppp2r1a	phosphatase 2, regulatory subunit A, alpha	3807548	3787439	131620	345641	6	15.8	-1	1	1	10.19	3	3	3
B2RYQ2	B2RYQ2_RAT	Ppp2r4	phosphatase 2A activator, regulatory subunit 4	2596950	2630183	175617	827100	11.7	54.5	1	1	0.9944	5.88	1	1	1
G3V741	G3V741_RAT	Slc25a3	Phosphate carrier protein, mitochondrial, splice variant or isoform	73382892	70896992	369285	4179190	0.9	10.2	-1	0.6	1	19.94	7	9	13
P16036	MPCP_RAT	Slc25a3	Phosphate carrier protein, mitochondrial, splice variant or isoform	55218225	56117992	1271512	4220209	4	13	1	0.8	1	17.7	6	8	12
P31044	PEBP1_RAT	Pebp1	Phosphatidylethanolamine-binding protein 1	144539788	151380333	8367940	4544188	10	5.2	1	0.5	1	58.82	8	8	8
F1M8H6	F1M8H6_RAT	Pip5k1c	Phosphatidylinositol 4-phosphate 5-kinase type-1 gamma	956750	2057333	97521	719948	17.7	60.6	2.2	0.3	0.9716	4.07	1	1	1
Q5XIP2	Q5XIP2_RAT	Pigk	Phosphatidylinositol glycan, class K	12095233	5450250	1077318	1623607	15.4	51.6	-2.2	0.03	0.9409	4.05	1	1	1
O55012-2	PICAL_RAT	Picalm	Phosphatidylinositol-binding clathrin assembly protein, Isoform 2	1501945	1989805	229032	328429	26.4	28.6	1.3	0.3	0.9443	2.01	1	1	1
P07379	PCKGC_RAT	Pck1	Phosphoenolpyruvate carboxykinase, cytosolic [GTP]	146337167	148427467	8619500	3604065	10.2	4.2	1	0.8	1	35.05	14	15	19
Q499Q4	Q499Q4_RAT	Pgm1	Phosphoglucomutase 1, splice variant or isoform	48642065	45049787	2458013	1399122	8.8	5.4	-1.1	0.3	1	33.99	12	12	12
F7FLB2	F7FLB2_RAT	Pgm2	Phosphoglucomutase 1, splice variant or isoform	1987283	2041133	302195	302943	26.3	25.7	1	0.9	0.9772	7.53	1	1	1
D3ZFX4	D3ZFX4_RAT	Pgm3	Phosphoglucomutase 3	15117717	9335467	720463	1291435	8.3	24	-1.6	0.02	0.9984	5.8	2	2	2
M0R6Y8	M0R6Y8_RAT	RGD1560402	Phosphoglycerate kinase	4053383	3157550	284223	261208	12.1	14.3	-1.3	0.08	0.9699	4.3	1	1	1
P16617	PGK1_RAT	Pgk1	Phosphoglycerate kinase 1	204318567	204695733	6605018	6150964	5.6	5.2	1	1	1	44.84	13	18	23
P25113	PGAM1_RAT	Pgam1	Phosphoglycerate mutase 1	138849300	115445250	7981076	7964112	10	11.9	-1.2	0.1	1	41.73	8	10	10
F1LPK7	F1LPK7_RAT	Pls3	Phospholipid scramblase 3	9368119	8314539	77884	730867	1.4	15.2	-1.1	0.3	1	11.59	5	5	6
Q5I0D5	LHPP_RAT	Lhpp	Phospholysine phosphohistidine inorganic pyrophosphate phosphatase	975846	1732467	125276	251999	22.2	25.2	1.8	0.05	0.9888	7.78	1	1	1
E9PSV5	E9PSV5_RAT	Psat1	Phosphoserine aminotransferase 1	76670683	71991633	4399934	1501192	9.9	3.6	-1.1	0.4	1	25.95	8	8	9
Q63530	PTER_RAT	Pter	Phosphotriesterase-related protein	71778850	61344550	2325425	2591909	5.6	7.3	-1.2	0.04	1	34.96	7	8	8
P57093	PAHX_RAT	Phyh	Phytanoyl-CoA dioxygenase, peroxisomal	49413000	34261067	1939319	2393764	6.8	12.1	-1.4	0.008	1	10.65	3	3	3
Q9JKS6-2	PCLO_RAT	Pclo	Piccolo, Isoform 2	342893	577317	38175	16548	19.3	5	1.7	0.005	0.9308	0.39	1	1	1
Q01177	PLMN_RAT	Plg	Plasminogen	63375667	57763750	1274239	5049473	3.5	15.1	-1.1	0.3	1	7.39	5	5	5
Q6AXS5-2	PAIRB_RAT	Serbp1	Plasminogen activator inhibitor 1 RNA-binding protein, Isoform 2	5152800	3369600	454666	106501	15.3	5.5	-1.5	0.02	0.902	4.08	1	1	1
B5DEY0	B5DEY0_RAT	Pls1	Plastin 1	68535589	64763695	6373865	633053	16.1	1.7	-1.1	0.6	1	13.17	5	5	6
P63004	LIS1_RAT	Pafah1b1	Platelet-activating factor acetylhydrolase IB subunit alpha	7710517	8480500	1219790	1897663	27.4	38.8	1.1	0.8	0.9587	2.68	1	1	1
D3ZNS1	D3ZNS1_RAT	Phldb1	Pleckstrin homology-like domain family B member 1	2350700	2311592	325442	218295	24	16.4	-1	0.9	0.9779	1.74	1	1	1
P30427-2	PLEC_RAT	Plec	Plectin, Isoform 2	1755112	1567541	150101	319682	14.8	35.3	-1.1	0.6	0.9822	0.26	1	1	1
D3ZQ57	D3ZQ57_RAT	Plxnb2	Plexin B2	7928500	5887850	1088386	844370	23.8	24.8	-1.3	0.2	0.9704	0.71	1	1	1
Q8K4G9-2	PODO_RAT	Nphs2	Podocin, Isoform 2	2625158	2267733	171083	279104	11.3	21.3	-1.2	0.3	0.9095	3.85	1	1	1
F1LZ05	F1LZ05_RAT	Parp14	Poly (ADP-ribose) polymerase family, member 14	910977	1807983	116644	40942	22.2	3.9	2	0.002	0.9411	1.45	1	1	1
Q5U2U3	Q5U2U3_RAT	Parp3	Poly (ADP-ribose) polymerase family, member 3	6090083	3721417	600704	721325	17.1	33.6	-1.6	0.07	0.9936	2.28	1	1	1
Q6AYU5	Q6AYU5_RAT	Pcbp2	Poly(RC) binding protein 2, splice variant or isoform	17862117	14724608	788421	1883551	7.6	22.2	-1.2	0.2	1	9.04	2	2	2
Q4V8F6	Q4V8F6_RAT	Pcbp2	Poly(RC) binding protein 2, splice variant or isoform	16828117	16968033	60740	809345	0.6	8.3	1	0.9	0.9946	14.98	2	2	2
Q6AY48	Q6AY48_RAT	Pcbp3	Poly(RC) binding protein 3	1905283	1812725	157248	271481	14.3	25.9	-1.1	0.8	1	6.27	1	1	1
Q9EPH8	PABP1_RAT	Pabpc1	Polyadenylate-binding protein 1	1175877	1610437	76714	418696	11.3	45	1.4	0.4	0.9958	1.73	1	1	1
Q00438-2	PTBP1_RAT	Ptbp1	Polypyrimidine tract-binding protein 1, Isoform PYBP1	3430292	4429867	148857	368218	7.5	14.4	1.3	0.07	0.9999	12.08	3	4	4
B5DFN4	B5DFN4_RAT	Pfdn5	Prefoldin 5	1539976	1098896	145846	125884	16.4	19.8	-1.4	0.08	0.959	11.69	1	1	1
B0BN18	PFD2_RAT	Pfdn2	Prefoldin subunit 2	13081117	6915483	1860906	549264	24.6	13.8	-1.9	0.03	0.994	9.09	1	1	1
Q924Y8	GP149_RAT	Gpr149	Probable G-protein coupled receptor 149	10593567	11001300	1006091	823693	16.4	13	1	0.8	0.9881	3.56	1	1	1
Q2V057	PROD2_RAT	Prodh2	Probable proline dehydrogenase 2	17257833	11123717	671341	1493537	6.7	23.3	-1.6	0.02	0.9986	1.97	1	1	1
P00786	CATH_RAT	Ctsh	Pro-cathepsin H	36690600	33589367	1223063	1519929	5.8	7.8	-1.1	0.2	1	22.52	4	4	6
F1LNH3	F1LNH3_RAT	Col6a2	Procollagen, type VI, alpha 2	78423150	73863383	3287460	3664646	7.3	8.6	-1.1	0.4	1	9.74	7	7	8
F1LR02	F1LR02_RAT	Col18a1	Procollagen, type XVIII, alpha 1	35440183	31428833	2496646	3251204	12.2	17.9	-1.1	0.4	1	4.27	3	3	3
D3ZQ74	D3ZQ74_RAT	Plod1	Procollagen-lysine, 2-oxoglutarate 5-dioxygenase 1	6909075	6602450	1859268	2491667	46.6	65.4	-1	0.9	0.9543	1.51	1	1	1
F1M959	F1M959_RAT	Egf	Pro-epidermal growth factor	22667389	25662722	883406	483208	6.8	3.3	1.1	0.04	0.9636	1.47	1	1	1
P62963	PROF1_RAT	Pfn1	Profilin-1	33393567	43696150	1720986	2244842	8.9	8.9	1.3	0.02	1	36.43	5	5	7
Q9QZA2	PDC6I_RAT	Pdcd6ip	Programmed cell death 6-interacting protein	58232226	47926187	1316961	3972725	3.9	14.4	-1.2	0.07	1	8.59	6	6	7
P67779	PHB_RAT	Phb	Prohibitin, splice variant or isoform	110712475	96046617	2219310	5700897	3.5	10.3	-1.2	0.07	1	52.94	10	11	11
Q5XIH7	PHB2_RAT	Phb2	Prohibitin-2	59136900	65333500	656965	6939979	1.9	18.4	1.1	0.5	1	28.43	7	7	9
Q6AYD3	Q6AYD3_RAT	Pa2g4	Proliferation-associated 2G4	10606583	16447167	3344951	2438660	54.6	25.7	1.6	0.2	0.9945	4.31	1	1	1
F1MAR6	F1MAR6_RAT	Prodh	Proline dehydrogenase (oxidase) 1	8250467	5642317	880483	918053	18.5	28.2	-1.5	0.1	0.9936	2.67	1	1	1
Q68FZ8	Q68FZ8_RAT	Pccb	Propionyl coenzyme A carboxylase, beta polypeptide	40190828	34990762	2885761	943345	12.4	4.7	-1.1	0.2	1	24.21	9	10	10
D4A882	D4A882_RAT	Pcca	Propionyl-CoA carboxylase alpha chain, mitochondrial, splice variant or isoform	49778978	43747188	1244468	1510160	4.3	6	-1.1	0.04	1	27.97	13	13	13
P14882	PCCA_RAT	Pcca	Propionyl-CoA carboxylase alpha chain, mitochondrial, splice variant or isoform	39319228	36187855	1059339	1447937	4.7	6.9	-1.1	0.2	1	22.8	12	12	12
D4AE56	D4AE56_RAT	Ptges2	Prostaglandin E synthase 2	8330100	8293967	1026850	272098	21.4	5.7	-1	1	0.9999	3.39	1	1	1
Q5BK81	PTGR2_RAT	Ptgr2	Prostaglandin reductase 2	3851692	4182683	518497	570182	23.3	23.6	1.1	0.7	1	7.69	2	2	2
Q5BK81-2	PTGR2_RAT	Ptgr2	Prostaglandin reductase 2, Isoform 2	2030042	2334750	378934	192696	32.3	14.3	1.2	0.5	1	4.98	1	1	1
G3V6W6	G3V6W6_RAT	Psmc6	Proteasome (prosome, macropain) 26S subunit, ATPase, 6	17532883	17396000	265195	971362	2.6	9.7	-1	0.9	1	18.86	4	4	4
Q5XIC6	Q5XIC6_RAT	Psmd12	Proteasome (Prosome, macropain) 26S subunit, non-ATPase, 12	2935550	2997283	579866	282929	34.2	16.3	1	0.9	0.9949	2.85	1	1	1
Q4V8E2	Q4V8E2_RAT	Psmd14	Proteasome (Prosome, macropain) 26S subunit, non-ATPase, 14	15724833	6550367	1394937	1624417	15.4	43	-2.4	0.01	0.9929	4.19	1	1	1
D4AEH3	D4AEH3_RAT	Psmd7	Proteasome (Prosome, macropain) 26S subunit, non-ATPase, 7	5494267	4774783	537424	811024	16.9	29.4	-1.2	0.5	0.9467	7.5	1	1	1
Q6P9V7	Q6P9V7_RAT	Psme1	Proteasome (Prosome, macropain) activator subunit 1, splice variant or isoform	14950662	12574350	477471	784625	5.5	10.8	-1.2	0.06	1	19.68	4	4	4
Q63797	PSME1_RAT	Psme1	Proteasome activator complex subunit 1	13554737	10703625	398884	686658	5.1	11.1	-1.3	0.02	1	14.06	3	3	3
Q63798	PSME2_RAT	Psme2	Proteasome activator complex subunit 2	6579350	5500767	409091	378397	10.8	11.9	-1.2	0.1	0.993	6.72	1	1	1
Q6IE67	Q6IE67_RAT	Psma3	Proteasome subunit alpha type, splice variant or isoform	8836278	5705222	535964	611579	10.5	18.6	-1.5	0.02	0.9908	4.27	1	1	1
P18422	PSA3_RAT	Psma3	Proteasome subunit alpha type, splice variant or isoform	12832844	9179731	821815	944523	11.1	17.8	-1.4	0.04	0.9908	8.24	2	2	2
F1LSQ6	F1LSQ6_RAT	Psma7	Proteasome subunit alpha type, splice variant or isoform	4537789	5508569	244128	139526	9.3	4.4	1.2	0.03	0.996	11.42	2	2	2
F1M6I7	F1M6I7_RAT	Psma8	Proteasome subunit alpha type, splice variant or isoform	3488883	3954675	164906	212984	8.2	9.3	1.1	0.2	0.9958	5.6	1	1	1
P18420	PSA1_RAT	Psma1	Proteasome subunit alpha type-1	20846633	34805833	1681790	9398196	14	46.8	1.7	0.2	0.9955	10.27	2	2	2
P17220	PSA2_RAT	Psma2	Proteasome subunit alpha type-2	4165907	3511612	447578	425666	18.6	21	-1.2	0.3	1	8.12	1	2	2
P21670	PSA4_RAT	Psma4	Proteasome subunit alpha type-4	13090450	12984583	399909	1448474	5.3	19.3	-1	0.9	0.9942	9.96	2	2	2
P48004-2	PSA7_RAT	Psma7	Proteasome subunit alpha type-7, Isoform RC6-IS	1048906	1553894	79262	149308	13.1	16.6	1.5	0.04	0.996	6.05	1	1	1
F1LNN1	F1LNN1_RAT	Psmb3	Proteasome subunit beta type, splice variant or isoform	6060583	3584775	76090	445256	2.2	21.5	-1.7	0.005	0.9598	6.83	1	1	1
Q6PDW4	Q6PDW4_RAT	Psmb1	Proteasome subunit beta type, splice variant or isoform	4942708	3647692	788302	659289	27.6	31.3	-1.4	0.3	0.9951	14.17	2	2	2
G3V7Q6	G3V7Q6_RAT	Psmb5	Proteasome subunit beta type, splice variant or isoform	6732767	5684983	693036	417713	17.8	12.7	-1.2	0.3	0.9451	4.94	1	1	1
Q9JHW0	PSB7_RAT	Psmb7	Proteasome subunit beta type-7	3681817	3439350	268503	280317	12.6	14.1	-1.1	0.6	0.997	6.86	1	2	2
Q6AYS3	Q6AYS3_RAT	Ctsa	Protective protein for beta-galactosidase	133408607	124176200	4853692	6535865	6.3	9.1	-1.1	0.3	1	19.08	6	9	12
M0RAF7	M0RAF7_RAT	3110082J24Rik	Protein 3110082J24Rik	4134600	3973767	147701	1124291	6.2	49	-1	0.9	0.958	19.19	1	1	1
D3ZUX7	D3ZUX7_RAT	Acsf3	Protein Acyl-CoA synthetase family member 3	20601950	21515133	554308	1272419	4.7	10.2	1	0.5	0.9998	4.29	2	2	2
D3ZIQ1	D3ZIQ1_RAT	Acot4	Protein Acyl-CoA thioesterase 4	2199113	1903590	94508	124810	7.4	11.4	-1.2	0.1	1	2.85	1	1	2
F1LY09	F1LY09_RAT	Actr3b	Protein ARP3 actin-related protein 3 homolog B	446641	679533	62358	161458	24.2	41.2	1.5	0.2	1	3.49	1	1	1
G3V6T7	G3V6T7_RAT	Pdia4	Protein disulfide isomerase associated 4	16400700	18606900	276637	270580	2.9	2.5	1.1	0.005	1	6.38	3	3	3
P04785	PDIA1_RAT	P4hb	Protein disulfide-isomerase	151811067	160759283	2194355	9636702	2.5	10.4	1.1	0.4	1	30.65	11	14	14
P11598	PDIA3_RAT	Pdia3	Protein disulfide-isomerase A3	196794383	165735800	5471910	11474596	4.8	12	-1.2	0.07	1	37.03	15	17	21
P38659	PDIA4_RAT	Pdia4	Protein disulfide-isomerase A4	24857463	24827680	1025075	935246	7.1	6.5	-1	1	1	11.35	5	5	5
Q63081	PDIA6_RAT	Pdia6	Protein disulfide-isomerase A6	27530717	34901383	1150747	5157536	7.2	25.6	1.3	0.2	1	17.5	5	5	5
Q9QY17-3	PACN2_RAT	Pacsin2	Protein kinase C and casein kinase substrate in neurons 2 protein, Isoform 3	24248275	21136033	503265	2100627	3.6	17.2	-1.1	0.2	0.9999	9.26	3	3	3
G3V8Q6	G3V8Q6_RAT	Prkar2a	Protein kinase, cAMP-dependent, regulatory, type 2, alpha	1961458	2529233	184803	32822	16.3	2.2	1.3	0.04	0.9939	3.99	1	1	1
F1LW74	F1LW74_RAT	LOC100360623	Protein LOC100360623	4160233	3878600	445928	403706	18.6	18	-1.1	0.7	0.9478	0.95	1	1	1
D3Z9G3	D3Z9G3_RAT	LOC100361103	Protein LOC100361103	777678	714392	37640	43729	8.4	10.6	-1.1	0.3	0.9921	11.25	1	1	1
D3ZSP1	D3ZSP1_RAT	Snrpe	Protein LOC100361838	1775400	1248963	290205	195344	28.3	27.1	-1.4	0.2	0.9698	27.17	1	1	1
P61459	PHS_RAT	Pcbd1	Pterin-4-alpha-carbinolamine dehydratase	67725283	61554017	2856039	5650549	7.3	15.9	-1.1	0.4	1	57.69	5	6	7
P22355	PSPB_RAT	Sftpb	Pulmonary surfactant-associated protein B	510883	471688	29249	118910	9.9	43.7	-1.1	0.8	0.9985	5.59	1	1	1
P85973	PNPH_RAT	Pnp	Purine nucleoside phosphorylase	7567008	9821600	676212	2208287	15.5	38.9	1.3	0.4	1	15.92	3	3	3
Q68FT3	PYRD2_RAT	Pyroxd2	Pyridine nucleotide-disulfide oxidoreductase domain-containing protein 2	255598133	229681359	15110796	7769830	10.2	5.9	-1.1	0.2	1	41.31	15	17	20
O35331	PDXK_RAT	Pdxk	Pyridoxal (pyridoxine, vitamin B6) kinase	14401417	12519605	704237	1094218	8.5	15.1	-1.2	0.2	1	20.06	4	4	6
G3V647	G3V647_RAT	Pdxk	Pyridoxal kinase, splice variant or isoform	53076439	46818110	608078	1770217	2	6.5	-1.1	0.03	1	46.15	10	14	17
D4A830	D4A830_RAT	Ppa2	Pyrophosphatase (inorganic) 2	38201133	31643333	2027278	2025926	9.2	11.1	-1.2	0.08	1	26.06	6	6	7
P52873	PYC_RAT	Pc	Pyruvate carboxylase, mitochondrial	475689550	413710427	13782296	24291611	5	10.2	-1.1	0.09	1	45.59	39	45	55
Q7TQ85	Q7TQ85_RAT	Pdhx	Pyruvate dehydrogenase complex, component X	9081667	11068750	1341658	2250271	25.6	35.2	1.2	0.5	0.9372	1.67	1	1	1
P26284	ODPA_RAT	Pdha1	Pyruvate dehydrogenase E1 component subunit alpha, somatic form, mitochondrial	29228000	26283722	934720	1993159	5.5	13.1	-1.1	0.3	1	21.28	7	7	10
P49432	ODPB_RAT	Pdhb	Pyruvate dehydrogenase E1 component subunit beta, mitochondrial	97858933	95543400	746025	13437743	1.3	24.4	-1	0.9	1	40.95	9	10	12
P12928-2	KPYR_RAT	Pklr	Pyruvate kinase PKLR, Isoform L-type	13970379	13071779	383372	903969	4.8	12	-1.1	0.4	1	15.1	5	5	5
P11980	KPYM_RAT	Pkm	Pyruvate kinase PKM	31230978	25523171	1048318	1518919	5.8	10.3	-1.2	0.04	1	20.34	7	7	10
P11980-2	KPYM_RAT	Pkm	Pyruvate kinase PKM, Isoform M2	79532014	76837301	2456040	4712806	5.3	10.6	-1	0.6	1	37.85	14	15	19
M0RD14	M0RD14_RAT	Pkm	Pyruvate kinase, splice variant or isoform	21757444	19470368	1950110	842106	15.5	7.5	-1.1	0.3	1	15.84	5	5	8
M0R4B8	M0R4B8_RAT	Pkm	Pyruvate kinase, splice variant or isoform	52760377	56543297	3399158	3440789	11.2	10.5	1.1	0.5	1	28.75	10	10	13
Q6AYT0	QOR_RAT	Cryz	Quinone oxidoreductase	179715550	183084067	8798435	7553295	8.5	7.1	1	0.8	1	40.12	10	13	15
B0BNC9	QORL2_RAT	N/A	Quinone oxidoreductase-like protein 2	3176800	3465483	24041	436075	1.3	21.8	1.1	0.6	0.994	9.14	1	1	1
P50398	GDIA_RAT	Gdi1	Rab GDP dissociation inhibitor alpha	21228531	20233022	901620	2767337	7.4	23.7	-1	0.7	1	17.23	6	6	6
P50399	GDIB_RAT	Gdi2	Rab GDP dissociation inhibitor beta	140129042	124580233	1352539	7794248	1.7	10.8	-1.1	0.1	1	42.7	13	16	20
Q5RKJ9	Q5RKJ9_RAT	Rab10	RAB10, member RAS oncogene family	2444467	2363033	344105	208925	24.4	15.3	-1	0.8	0.996	5.5	1	1	1
B0BMW0	B0BMW0_RAT	Rab14	RAB14, member RAS oncogene family	20372483	16224042	665021	1961752	5.7	20.9	-1.3	0.1	1	40.47	5	5	5
F1M7S7	F1M7S7_RAT	Rab17	RAB17, member RAS oncogene family	1347433	1447483	48970	153850	6.3	18.4	1.1	0.6	0.9945	10.27	1	1	1
Q3B7V5	Q3B7V5_RAT	Rab2b	RAB2B, member RAS oncogene family	6305278	6374444	586352	185092	16.1	5	1	0.9	1	6.05	1	1	2
A1L1J8	A1L1J8_RAT	Rab5b	RAB5B, member RAS oncogene family	27296333	26180933	1042995	3227320	6.6	21.4	-1	0.8	0.9996	13.02	2	2	2
B0BNK1	B0BNK1_RAT	Rab5c	RAB5C, member RAS oncogene family	29054833	14894900	1518481	3744268	9.1	43.5	-2	0.02	0.9856	6.48	1	1	1
F1LYB7	F1LYB7_RAT	Rad54b	RAD54 homolog B	7774167	5827400	1069057	1272060	23.8	37.8	-1.3	0.3	0.9175	1.13	1	1	1
E9PT65	E9PT65_RAT	Rdx	Radixin	1951650	2855317	106765	311869	9.5	18.9	1.5	0.05	0.9892	3.26	1	1	1
D4ADX8	D4ADX8_RAT	Raph1	Ras association (RalGDS/AF-6) and pleckstrin homology domains 1	16608683	10266883	3121606	1029636	32.6	17.4	-1.6	0.1	0.9079	2.77	1	1	1
D4A8F2	D4A8F2_RAT	Rsu1	Ras suppressor protein 1	1242837	2652167	286227	359859	39.9	23.5	2.1	0.04	0.9714	10.04	1	1	1
M0R5T4	M0R5T4_RAT	Rac3	Ras-related C3 botulinum toxin substrate 3 (rho family, small GTP binding Rac3)	2654108	2795150	201848	423749	13.2	26.3	1.1	0.8	0.9957	5.56	1	1	1
P62494	RB11A_RAT	Rab11a	Ras-related protein Rab-11A	32308210	26422049	242984	3851882	1.3	25.3	-1.2	0.3	1	40.28	6	6	7
O35509	RB11B_RAT	Rab11b	Ras-related protein Rab-11B	36688192	29596767	124839	4412263	0.6	25.8	-1.2	0.2	1	36.24	6	6	7
Q6NYB7	RAB1A_RAT	Rab1A	Ras-related protein Rab-1A, splice variant or isoform	11254780	9035896	611580	945145	9.4	18.1	-1.2	0.1	1	33.17	4	5	5
E9PU16	E9PU16_RAT	Rab1	Ras-related protein Rab-1A, splice variant or isoform	9698525	8101779	399952	840035	7.1	18	-1.2	0.2	1	16.33	3	4	4
P10536	RAB1B_RAT	Rab1b	Ras-related protein Rab-1B	18599572	17443138	974962	816087	9.1	8.1	-1.1	0.4	1	41.29	5	6	6
Q6AXT5	RAB21_RAT	Rab21	Ras-related protein Rab-21	11790817	8197317	1205597	486162	17.7	10.3	-1.4	0.05	0.981	4.48	1	1	1
F1LP82	F1LP82_RAT	Rab2a	Ras-related protein Rab-2A, splice variant or isoform	51631070	50171761	2485136	3006700	8.3	10.4	-1	0.7	1	29.08	4	4	5
P05712	RAB2A_RAT	Rab2a	Ras-related protein Rab-2A, splice variant or isoform	57470186	56839361	1997342	3174935	6	9.7	-1	0.9	1	37.74	5	5	6
P09527	RAB7A_RAT	Rab7a	Ras-related protein Rab-7a	52691033	53484967	2431832	2669400	8	8.6	1	0.8	1	40.1	7	7	7
P35280	RAB8A_RAT	Rab8a	Ras-related protein Rab-8A	6044383	6624433	461791	617045	13.2	16.1	1.1	0.5	0.9957	5.8	1	1	1
P63322	RALA_RAT	Rala	Ras-related protein Ral-A	2555450	2670283	110880	700721	7.5	45.5	1	0.9	0.9502	6.8	1	1	1
P62836	RAP1A_RAT	Rap1a	Ras-related protein Rap-1A	6150975	6370508	30702	80058	0.9	2.2	1	0.06	1	7.61	2	3	4
Q62636	RAP1B_RAT	Rap1b	Ras-related protein Rap-1b	22946925	18411908	2401451	1531053	18.1	14.4	-1.2	0.2	1	14.67	3	4	5
D3Z8L7	RRAS_RAT	Rras	Ras-related protein R-Ras	4931500	2493625	334524	548618	11.7	38.1	-2	0.02	0.9955	7.34	1	1	1
F1LM43	F1LM43_RAT	Rasgrf1	Ras-specific guanine nucleotide-releasing factor 1	677667	1168100	83512	164832	21.3	24.4	1.7	0.06	0.957	1.77	1	1	1
F1LQS6	F1LQS6_RAT	Xdh	RCG61833	3107017	3129108	227519	505203	12.7	28	1	1	0.9962	1.2	1	1	1
P42854	REG3G_RAT	Reg3g	Regenerating islet-derived protein 3-gamma	10861783	8096883	360127	613516	5.7	13.1	-1.3	0.02	1	20.11	2	2	2
Q03336	RGN_RAT	Rgn	Regucalcin	226447517	210864267	6965959	10623373	5.3	8.7	-1.1	0.3	1	64.55	15	17	19
Q9JIR4-2	RIMS1_RAT	Rims1	Regulating synaptic membrane exocytosis protein 1, Isoform 2	9666494	8367761	598616	940316	10.7	19.5	-1.2	0.3	0.9901	2	3	3	3
P08424	RENI_RAT	Ren1	Renin	1084455	731228	84582	59860	13.5	14.2	-1.5	0.03	0.995	6.97	1	1	1
P51647	AL1A1_RAT	Aldh1a1	Retinal dehydrogenase 1	148233783	152727483	6249980	16064183	7.3	18.2	1	0.8	1	30.74	13	15	20
D4ABP8	D4ABP8_RAT	Rp1	Retinitis pigmentosa 1	1581994	1704100	218552	65968	23.9	6.7	1.1	0.6	0.936	1.13	1	1	1
Q920A6	RISC_RAT	Scpep1	Retinoid-inducible serine carboxypeptidase	88017633	103367950	3865993	16549206	7.6	27.7	1.2	0.4	1	20.35	7	9	9
P50170	RDH2_RAT	Rdh2	Retinol dehydrogenase 2	2329200	2219817	238811	372325	17.8	29.1	-1	0.8	0.9846	4.1	1	1	1
P02696	RET1_RAT	Rbp1	Retinol-binding protein 1	19149083	20480033	402215	729263	3.6	6.2	1.1	0.2	1	41.48	3	3	4
P04916	RET4_RAT	Rbp4	Retinol-binding protein 4	55107317	51408417	4374056	4053255	13.7	13.7	-1.1	0.6	1	28.86	5	6	9
Q5XI73	GDIR1_RAT	Arhgdia	Rho GDP-dissociation inhibitor 1	32895667	28357367	1429656	1465863	7.5	9	-1.2	0.09	1	23.53	4	4	5
P62747	RHOB_RAT	Rhob	Rho-related GTP-binding protein RhoB	1446959	1359817	113174	49581	13.5	6.3	-1.1	0.5	0.9963	12.24	1	1	1
Q8CFV9	RIFK_MOUSE	Rfk	Riboflavin kinase	1622300	1309089	140470	82490	15	10.9	-1.2	0.1	0.9923	13.55	1	1	1
O55004	RNAS4_RAT	Rnase4	Ribonuclease 4	3018517	2899383	149694	444937	8.6	26.6	-1	0.8	0.9941	14.29	1	1	1
P29315	RINI_RAT	Rnh1	Ribonuclease inhibitor	9219158	8681233	303778	418534	5.7	8.4	-1.1	0.4	0.9989	5.92	2	2	3
P52759	UK114_RAT	Hrsp12	Ribonuclease UK114	635585517	613284650	19757145	43458467	5.4	12.3	-1	0.7	1	87.59	9	15	23
D4A1P2	D4A1P2_RAT	Rpl10l	Ribosomal L10-like	5590233	5362483	337053	735441	10.4	23.8	-1	0.8	0.9976	12.62	1	1	1
D3ZEI0	D3ZEI0_RAT	Rpl28	Ribosomal protein L28	1765842	1632058	300954	374512	29.5	39.7	-1.1	0.8	0.9861	7.59	1	1	1
B0BN81	B0BN81_RAT	Rps5	Ribosomal protein S5	17753067	17733733	1137360	874228	11.1	8.5	-1	1	1	22.06	3	3	3
F1M5X1	F1M5X1_RAT	Rrbp1	Ribosome binding protein 1	10240883	9619875	520518	640441	8.8	11.5	-1.1	0.5	0.9954	3.12	3	3	3
Q6AY80	NQO2_RAT	Nqo2	Ribosyldihydronicotinamide dehydrogenase [quinone]	13800500	14463350	2190553	759563	27.5	9.1	1	0.8	0.9636	6.06	1	1	1
D3ZTA8	D3ZTA8_RAT	Rbm33	RNA binding motif 33	1083575	1207867	134847	64856	21.6	9.3	1.1	0.5	0.9814	1.96	1	1	1
Q4V898	RBMX_RAT	Rbmx	RNA-binding motif protein, X chromosome	2512728	2304578	253100	110171	17.4	8.3	-1.1	0.5	0.9712	3.33	1	1	1
M0R6A7	M0R6A7_RAT	Rictor	RPTOR independent companion of MTOR, complex 2, splice variant or isoform	2079592	2305225	24205	36075	2	2.7	1.1	0.007	0.9717	2.19	1	1	1
F1M4J0	F1M4J0_RAT	Rictor	RPTOR independent companion of MTOR, complex 2, splice variant or isoform	7883508	7534558	321634	248872	7.1	5.7	-1	0.4	0.9717	2.78	2	2	2
Q5FVJ0-2	RUFY3_RAT	Rufy3	RUN and FYVE domain containing 3, Isoform 2	7411892	7088048	497698	1158032	11.6	28.3	-1	0.8	0.9999	6.98	3	3	3
Q6B345	S10AB_RAT	S100a11	S100 calcium binding protein A11 (calizzarin), splice variant or isoform	5993600	7836758	672866	436999	19.4	9.7	1.3	0.08	1	27.55	2	2	3
P05942	S10A4_RAT	S100a4	S100 calcium-binding A4	9513833	6473717	841560	413607	15.3	11.1	-1.5	0.03	0.9016	8.91	1	1	1
P18298	METK2_RAT	Mat2a	S-adenosylmethionine synthase isoform type-2	7215867	6879125	501779	618104	12	15.6	-1	0.7	1	7.59	2	3	3
M0RCD2	M0RCD2_RAT	Atp2a1	Sarcoplasmic/endoplasmic reticulum calcium ATPase 1	2682550	2930694	418586	376746	27	22.3	1.1	0.7	1	1.52	1	1	1
P11507-2	AT2A2_RAT	Atp2a2	Sarcoplasmic/endoplasmic reticulum calcium ATPase 2, Isoform SERCA2A	9160258	10707494	1254160	1026290	23.7	16.6	1.2	0.4	1	8.73	5	5	5
F1LRY5	F1LRY5_RAT	Sardh	Sarcosine dehydrogenase	33709658	27994825	1523979	2401433	7.8	14.9	-1.2	0.1	1	5.66	4	4	4
Q6AYR8	SCRN2_RAT	Scrn2	Secernin-2	4539950	5372883	242478	823151	9.3	26.5	1.2	0.4	0.9007	3.55	1	1	1
F1LLX7	F1LLX7_RAT	Sfrp1	Secreted frizzled-related protein 1	24043900	19642383	1599714	1369336	11.5	12.1	-1.2	0.1	0.9971	7.67	2	2	2
Q62740	SPP24_RAT	Spp2	Secreted phosphoprotein 24	39581183	39394233	6494528	3311428	28.4	14.6	-1	1	0.9996	11.82	2	2	2
E9PTW1	E9PTW1_RAT	Scamp3	Secretory carrier membrane protein 3	14303833	9871983	2131783	692986	25.8	12.2	-1.4	0.1	0.997	4.57	1	1	1
Q8VIF7	SBP1_RAT	Selenbp1	Selenium-binding protein 1	111328525	109211567	3286863	4902681	5.1	7.8	-1	0.7	1	48.31	14	15	18
Q68FT9	SCLY_RAT	Scly	Selenocysteine lyase	25985450	22132592	1256734	697455	8.4	5.5	-1.2	0.06	1	11.57	3	3	3
P18297	SPRE_RAT	Spr	Sepiapterin reductase	11995283	11722579	360652	429490	5.2	6.3	-1	0.7	1	20.61	3	4	4
Q91Y81	SEPT2_RAT	Sept2	Septin-2	15032583	12936333	846629	1254658	9.8	16.8	-1.2	0.2	1	13.57	3	3	3
Q5RJR9	Q5RJR9_RAT	Serpinh1	Serine (Or cysteine) proteinase inhibitor, clade H, member 1	18140717	17716275	11999	981832	0.1	9.6	-1	0.7	0.9975	9.83	3	3	3
Q5U3Z7	Q5U3Z7_RAT	Shmt2	Serine hydroxymethyltransferase, splice variant or isoform	6195217	8318200	603012	434564	16.9	9	1.3	0.05	0.9997	6.94	2	2	2
Q6TXG7	Q6TXG7_RAT	Shmt1	Serine hydroxymethyltransferase, splice variant or isoform	73425549	78220552	4408015	3477332	10.4	7.7	1.1	0.4	1	11.89	6	6	7
P05545	SPA3K_RAT	Serpina3k	Serine protease inhibitor A3K	39485878	44663966	1737670	1876398	7.6	7.3	1.1	0.1	1	29.33	7	8	8
P05544	SPA3L_RAT	Serpina3l	Serine protease inhibitor A3L, splice variant or isoform	50118372	51332139	1867349	3019571	6.5	10.2	1	0.7	1	14.43	5	6	7
F1LR92	F1LR92_RAT	Serpina3m	Serine protease inhibitor A3M, splice variant or isoform	14052180	15372622	633276	1325039	7.8	14.9	1.1	0.4	1	10.66	5	5	5
Q63556	SPA3M_RAT	Serpina3m	Serine protease inhibitor A3M, splice variant or isoform	12763905	13869939	616405	1159269	8.4	14.5	1.1	0.4	1	8.01	4	4	4
P09006	SPA3N_RAT	Serpina3n	Serine protease inhibitor A3N	83934438	90805886	3967982	2655628	8.2	5.1	1.1	0.2	1	33.49	9	9	10
D4A9L2	D4A9L2_RAT	Srsf1	Serine/arginine-rich splicing factor 1	12660800	9126583	355056	960862	4.9	18.2	-1.4	0.03	0.9803	8.87	2	2	2
Q6PDU1	SRSF2_RAT	Srsf2	Serine/arginine-rich splicing factor 2	13213350	14153900	776797	1009122	10.2	12.3	1.1	0.5	0.9963	11.31	2	2	2
Q0ZFS8	Q0ZFS8_RAT	Srsf3	Serine/arginine-rich splicing factor 3	37636333	32703000	3693680	4665298	17	24.7	-1.2	0.5	0.9728	18.29	2	2	2
E9PTG8	STK10_RAT	Stk10	Serine/threonine-protein kinase 10	999967	1230758	182542	112899	31.6	15.9	1.2	0.3	0.9695	2.17	1	1	1
B2DD29	BRSK1_RAT	Brsk1	Serine/threonine-protein kinase BRSK1	5360533	3962183	236637	608776	7.6	26.6	-1.4	0.1	0.9763	2.7	1	1	1
P35465	PAK1_RAT	Pak1	Serine/threonine-protein kinase PAK 1	1183383	1175200	83957	52587	12.3	7.8	-1	0.9	0.993	3.31	1	1	1
B2GUY1	PLK4_RAT	Plk4	Serine/threonine-protein kinase PLK4	6863183	7274267	1411468	684581	35.6	16.3	1.1	0.8	0.9895	2.92	1	1	1
F1LT56	F1LT56_RAT	Ppp2r2d	Serine/threonine-protein phosphatase 2A 55 kDa regulatory subunit B delta isoform	866723	917753	95572	59316	19.1	11.2	1.1	0.7	0.996	4.18	1	1	1
Q4QQT4	2AAB_RAT	Ppp2r1b	Serine/threonine-protein phosphatase 2A 65 kDa regulatory subunit A beta isoform	2807486	2873915	91816	287319	5.7	17.3	1	0.8	1	6.16	2	2	2
P12346	TRFE_RAT	Tf	Serotransferrin	86547893	97241362	2232643	4962771	4.5	8.8	1.1	0.1	1	24.11	19	20	23
P12346-2	TRFE_RAT	Tf	Serotransferrin, Isoform 2	10573583	18026617	1085621	619161	17.8	5.9	1.7	0.004	1	8.27	3	4	6
P29457	SERPH_RAT	Serpinh1	Serpin H1	6308717	7165975	326315	386414	9	9.3	1.1	0.2	0.9975	6.24	2	2	2
Q5M8C3	Q5M8C3_RAT	Serpina4	Serpin peptidase inhibitor, clade A (alpha-1 antiproteinase, antitrypsin), member 4	27313300	21070750	1002355	2397507	6.4	19.7	-1.3	0.07	1	6.15	2	2	2
Q6P9U0	Q6P9U0_RAT	Serpinb6	Serpin peptidase inhibitor, clade B (ovalbumin), member 6	8810817	9465250	435497	606959	8.6	11.1	1.1	0.4	0.9871	2.64	1	1	1
Q5M7T5	Q5M7T5_RAT	Serpinc1	Serpin peptidase inhibitor, clade C (antithrombin), member 1	11740300	16660283	160024	655390	2.4	6.8	1.4	0.002	1	9.46	3	3	3
Q68FT8	Q68FT8_RAT	Serpinf2	Serpin peptidase inhibitor, clade F (alpha-2 antiplasmin, pigment epithelium derived factor), member 2	39920817	40989750	1156567	2597715	5	11	1	0.7	1	10.59	4	4	4
P02770	ALBU_RAT	Alb	Serum albumin	452831756	1078317317	22585319	109613760	8.6	17.6	2.4	0.005	1	60.69	39	55	74
B0BNE5	ESTD_RAT	Esd	S-formylglutathione hydrolase	22623450	15925067	316023	3280887	2.4	35.7	-1.4	0.2	1	20.21	4	4	5
P70584	ACDSB_RAT	Acadsb	Short/branched chain specific acyl-CoA dehydrogenase, mitochondrial	21390683	18589783	1110627	652739	9	6.1	-1.2	0.1	0.9999	16.67	4	4	4
Q6AYS2	Q6AYS2_RAT	Sfxn1	Sideroflexin 1	36566858	31279142	2710744	3570658	12.8	19.8	-1.2	0.3	1	29.19	6	6	7
G3V804	G3V804_RAT	Sfxn3	Sideroflexin 3	2862792	4295100	401649	204489	24.3	8.2	1.5	0.03	0.9857	4.67	1	1	1
Q63965	SFXN1_RAT	Sfxn1	Sideroflexin-1	47295892	45933492	2987790	4668856	10.9	17.6	-1	0.8	1	30.75	6	6	7
B2RZ66	B2RZ66_RAT	Srp19	Signal recognition particle 19	6807767	5376633	539602	582461	13.7	18.8	-1.3	0.1	0.9071	9.72	1	1	1
F1M9D6	F1M9D6_RAT	Stat1	Signal transducer and activator of transcription 1	5786133	4411783	474047	286830	14.2	11.3	-1.3	0.07	0.9884	1.87	1	1	1
F1LTP2	F1LTP2_RAT	Sirt1	Sirtuin 1	11557583	9711833	351228	641976	5.3	11.4	-1.2	0.07	0.9958	3.16	1	1	1
B2RZB7	B2RZB7_RAT	Snrpd1	Small nuclear ribonucleoD1	811915	1019345	31185	268087	6.7	45.6	1.3	0.5	0.9958	16.81	1	1	1
M0R907	M0R907_RAT	Snrpd3	Small nuclear ribonucleoprotein D3	25881333	23135167	879236	2050018	5.9	15.3	-1.1	0.3	0.9669	7.94	1	1	1
M0R762	M0R762_RAT	Smg1	SMG1 phosphatidylinositol 3-kinase-related kinase	50662833	49331333	4152875	2384392	14.2	8.4	-1	0.8	0.9659	0.41	1	1	1
Q01728-2	NAC1_RAT	Slc8a1	Sodium/calcium exchanger 1, Isoform 2	134476	100837	17539	5106	22.6	8.8	-1.3	0.1	0.9962	2.4	1	1	1
F1LMI6	F1LMI6_RAT	Slc5a2	Sodium/glucose cotransporter 2	4424283	4527975	484461	299088	19	11.4	1	0.9	1	4.63	2	2	2
P06685	AT1A1_RAT	Atp1a1	Sodium/potassium-transporting ATPase subunit alpha-1	724457700	613214500	17808093	31123212	4.3	8.8	-1.2	0.04	1	42.03	37	45	56
P06686	AT1A2_RAT	Atp1a2	Sodium/potassium-transporting ATPase subunit alpha-2	11127467	8940833	567314	401129	8.8	7.8	-1.2	0.03	0.9852	1.67	2	2	2
P07340	AT1B1_RAT	Atp1b1	Sodium/potassium-transporting ATPase subunit beta-1	182943009	162530183	1171339	8694117	1.1	9.3	-1.1	0.1	1	36.51	9	12	14
Q04679-2	ATNG_RAT	Fxyd2	Sodium/potassium-transporting ATPase subunit gamma, Isoform 2	1533800	1825458	180221	122059	20.4	11.6	1.2	0.3	0.9991	21.88	1	1	1
D3Z9J8	D3Z9J8_RAT	Sat2	Sodium-coupled neutral amino acid transporter 2	5676983	6745867	368029	422322	11.2	10.8	1.2	0.1	0.9953	10	1	1	1
Q80T22	NAGT1_RAT	Naglt1	Sodium-dependent glucose transporter 1	7036217	5896233	362867	637576	8.9	18.7	-1.2	0.2	0.993	3.93	1	1	1
Q06496	NPT2A_RAT	Slc34a1	Sodium-dependent phosphate transport protein 2A	2749083	2892467	76055	792155	4.8	47.4	1.1	0.9	0.9997	1.57	1	1	2
Q66HR0	S12A9_RAT	Slc12a9	Solute carrier family 12 member 9	6409967	10353317	1348934	662264	36.4	11.1	1.6	0.06	0.9341	2.19	1	1	1
Q63089-2	S22A1_RAT	Slc22a1	Solute carrier family 22 member 1, Isoform 2	2129133	2364742	122595	245471	10	18	1.1	0.4	0.9952	3.72	1	1	1
F1LPJ0	F1LPJ0_RAT	Slc22a2	Solute carrier family 22 member 2	1423200	1564433	225496	195681	27.4	21.7	1.1	0.7	0.9957	3.07	1	1	1
O35956	S22A6_RAT	Slc22a6	Solute carrier family 22 member 6	46765650	30096150	2683779	3770282	9.9	21.7	-1.6	0.02	1	5.63	3	3	3
Q9WTW7	S23A1_RAT	Slc23a1	Solute carrier family 23 member 1	3985200	2716300	463215	361830	20.1	23.1	-1.5	0.1	0.9929	1.99	1	1	1
F1LX07	F1LX07_RAT	Slc25a12	Solute carrier family 25 (aspartate/glutamate carrier), member 12	35775048	38410950	572456	4291605	2.8	19.4	1.1	0.6	1	17.93	8	8	8
F1LZW6	F1LZW6_RAT	Slc25a13	Solute carrier family 25 (aspartate/glutamate carrier), member 13	111293167	116312661	1192035	7947831	1.9	11.8	1	0.6	1	29.63	14	16	16
G3V8X5	G3V8X5_RAT	Slc5a10	Solute carrier family 5 (sodium/sugar cotransporter), member 10	4760450	6029767	198447	275140	7.2	7.9	1.3	0.02	0.9999	5.37	2	2	2
Q5RKI7	S7A13_RAT	Slc7a13	Solute carrier family 7 member 13	6923067	5215250	945666	326767	23.7	10.9	-1.3	0.2	0.98	2.92	1	1	1
F1M820	F1M820_RAT	Sorbs1	Sorbin and SH3 domain-containing protein 1	2356340	1986130	247651	168037	18.2	14.7	-1.2	0.3	0.9979	2.33	2	2	2
P27867	DHSO_RAT	Sord	Sorbitol dehydrogenase, splice variant or isoform	89642350	66920842	4839105	5436942	9.4	14.1	-1.3	0.04	1	27.73	10	10	12
B0BNJ1	B0BNJ1_RAT	Sri	Sorcin	12496117	11365750	1573781	1801695	21.8	27.5	-1.1	0.7	0.9989	10.61	2	2	2
Q6AXV4	SAM50_RAT	Samm50	Sorting and assembly machinery component 50 homolog	18134433	15397650	1225496	1536465	11.7	17.3	-1.2	0.2	0.9998	5.76	2	2	2
B2RYP4	B2RYP4_RAT	Snx2	Sorting nexin 2	10771633	8568100	135938	588704	2.2	11.9	-1.3	0.02	0.9984	4.43	2	2	2
Q5U211	SNX3_RAT	Snx3	Sorting nexin-3, splice variant or isoform	51722833	35632883	2817003	5551765	9.4	27	-1.5	0.06	1	22.84	3	4	5
M0RAM2	M0RAM2_RAT	Snx3	Sorting nexin-3, splice variant or isoform	16837583	12252250	808668	2129430	8.3	30.1	-1.4	0.1	1	26.85	2	2	2
B1H267	SNX5_RAT	Snx5	Sorting nexin-5	9757283	8101800	889292	842458	15.8	18	-1.2	0.2	0.9794	7.43	2	2	2
P16086	SPTN1_RAT	Sptan1	Spectrin alpha chain, non-erythrocytic 1, splice variant or isoform	337668243	324456377	2651055	19537383	1.4	10.4	-1	0.6	1	38.55	68	78	83
E9PSZ3	E9PSZ3_RAT	Sptan1	Spectrin alpha chain, non-erythrocytic 1, splice variant or isoform	293249847	284870633	2636736	16481527	1.6	10	-1	0.7	1	33.72	60	68	73
A1A5Q6	SMK_RAT	Smok	Sperm motility kinase	15558133	16546500	2869776	812718	31.9	8.5	1.1	0.8	0.9242	2.29	1	1	1
Q6PEC4	SKP1_RAT	Skp1	S-phase kinase-associated protein 1	860786	1088357	104135	141116	21	22.5	1.3	0.3	0.9411	11.66	1	1	1
G3V870	G3V870_RAT	Spire2	Spire homolog 2 (Drosophila)	9923733	5645850	1467986	1254015	25.6	38.5	-1.8	0.09	0.9339	2.52	1	1	1
Q63413	DX39B_RAT	Ddx39b	Spliceosome RNA helicase Ddx39b	49989300	45586467	3280780	2285878	11.4	8.7	-1.1	0.3	1	9.58	3	3	4
F1LQW3	F1LQW3_RAT	Sfpq	Splicing factor proline/glutamine-rich	12659746	11618083	737433	2112405	10.1	31.5	-1.1	0.7	0.9963	3.8	1	2	2
D4A8Y5	D4A8Y5_RAT	Snd1	Staphylococcal nuclease domain-containing protein 1	6633708	3592642	1846235	366784	48.2	17.7	-1.8	0.2	1	3.63	2	2	2
Q4FZT0	STML2_RAT	Stoml2	Stomatin-like protein 2, mitochondrial	7485850	8808967	891530	323836	20.6	6.4	1.2	0.2	0.9837	3.97	1	1	1
F1M953	F1M953_RAT	Hspa9	Stress-70 protein, mitochondrial	74590839	67270375	2580018	3262693	6	8.4	-1.1	0.2	1	30.19	15	17	21
O35814	STIP1_RAT	Stip1	Stress-induced-phosphoprotein 1	5869192	6341383	241169	452914	7.1	12.4	1.1	0.4	0.9984	5.52	2	2	2
Q63638	SPEG_RAT	Speg	Striated muscle-specific serine/threonine-protein kinase	28012600	28042100	2203448	2303354	13.6	14.2	1	1	0.9999	0.77	2	2	2
Q920L2	DHSA_RAT	Sdha	Succinate dehydrogenase [ubiquinone] flavoprotein subunit, mitochondrial	274645150	245029500	6214699	18473238	3.9	13.1	-1.1	0.2	1	29.73	16	20	24
P21913	DHSB_RAT	Sdhb	Succinate dehydrogenase [ubiquinone] iron-sulfur subunit, mitochondrial	85421167	88502333	1224336	7137745	2.5	14	1	0.7	1	25.18	7	8	9
Q641Z9	Q641Z9_RAT	Sdhc	Succinate dehydrogenase complex, subunit C, integral membrane protein	28688117	24509600	824339	1309258	5	9.3	-1.2	0.05	0.9999	14.2	2	2	2
F1LM47	F1LM47_RAT	Sucla2	Succinate-CoA ligase, ADP-forming, beta subunit	78884867	68726050	4503907	2895226	9.9	7.3	-1.1	0.1	1	24.73	8	8	10
F1LPV8	F1LPV8_RAT	Suclg2	Succinate-CoA ligase, GDP-forming, beta subunit	63794850	59851400	448750	4162318	1.2	12	-1.1	0.4	1	27.15	9	9	10
P13086	SUCA_RAT	Suclg1	Succinyl-CoA ligase [ADP/GDP-forming] subunit alpha, mitochondrial	63221533	44246050	4345476	6122292	11.9	24	-1.4	0.06	1	10.12	4	4	6
B2GV06	SCOT1_RAT	Oxct1	Succinyl-CoA:3-ketoacid coenzyme A transferase 1, mitochondrial	170216450	145106000	4936434	11597310	5	13.8	-1.2	0.1	1	42.69	15	17	23
F1M792	F1M792_RAT	Si	Sucrase-isomaltase, intestinal	1698667	1534661	225454	277722	23	31.3	-1.1	0.7	1	0.66	1	1	2
P10960	SAP_RAT	Psap	Sulfated glycoprotein 1, splice variant or isoform	83763553	66352230	8314427	15520627	17.2	40.5	-1.3	0.4	1	14.62	6	8	10
F7EPE0	F7EPE0_RAT	Psap	Sulfated glycoprotein 1, splice variant or isoform	21667903	20068630	1391714	1929115	11.1	16.6	-1.1	0.5	1	9.16	4	5	6
G3V6R5	G3V6R5_RAT	Suox	Sulfite oxidase	9296558	7488983	212220	778063	4	18	-1.2	0.09	0.9999	11.36	3	3	3
Q9WUW8	ST1C2_RAT	Sult1c2	Sulfotransferase 1C2	75391164	60334392	4286964	2819236	9.8	8.1	-1.2	0.04	1	47.64	10	13	18
Q9WUW9	S1C2A_RAT	Sult1c2a	Sulfotransferase 1C2A	134657922	122383216	3419853	6438816	4.4	9.1	-1.1	0.2	1	46.62	12	16	21
P52847	ST1B1_RAT	Sult1b1	Sulfotransferase family cytosolic 1B member 1	11228367	11042617	673538	1504778	10.4	23.6	-1	0.9	0.9963	11.04	2	2	3
P07632	SODC_RAT	Sod1	Superoxide dismutase [Cu-Zn]	402310850	311118583	20802696	24198690	9	13.5	-1.3	0.05	1	56.49	9	16	22
P07895	SODM_RAT	Sod2	Superoxide dismutase [Mn], mitochondrial	55336500	55361150	2530077	6123406	7.9	19.2	1	1	1	28.38	4	5	6
D3ZEV8	D3ZEV8_RAT	Susd2	Sushi domain containing 2	30885083	30175433	294981	1784641	1.7	10.2	-1	0.7	1	8.54	4	4	4
F1LVD8	F1LVD8_RAT	Syde2	Synapse defective 1, Rho GTPase	13021250	10760917	1170065	943573	15.6	15.2	-1.2	0.2	0.9851	3.07	2	2	2
Q3MIE4	VAT1_RAT	Vat1	Synaptic vesicle membrane protein VAT-1 homolog	39933767	36902250	1945352	2364663	8.4	11.1	-1.1	0.4	1	17.33	4	4	5
M0R4V3	M0R4V3_RAT	Snap23	Synaptosomal-associated protein	5274175	4920292	178617	482031	5.9	17	-1.1	0.5	0.9826	14.76	2	2	2
G3V637	G3V637_RAT	Stxbp2	Syntaxin binding protein 2	688714	560476	122288	73541	30.8	22.7	-1.2	0.4	0.9856	3.03	1	1	1
O70257	STX7_RAT	Stx7	Syntaxin-7	1186650	1080800	142162	64313	20.8	10.3	-1.1	0.5	0.9876	6.12	1	1	1
G3V852	G3V852_RAT	Tln1	Talin-1	115283499	101127687	4529716	6330201	6.8	10.8	-1.1	0.1	1	12.79	19	19	20
D3Z8Q6	D3Z8Q6_RAT	Tnks	Tankyrase, TRF1-interacting ankyrin-related ADP-ribose polymerase	3232167	2589124	384630	480383	20.6	32.1	-1.2	0.4	0.9129	2.43	1	1	1
Q5XI21	Q5XI21_RAT	Tom1	Target of myb1	1171409	1257819	106147	143929	15.7	19.8	1.1	0.7	0.9666	2.64	1	1	1
P29288	PPA5_RAT	Acp5	Tartrate-resistant acid phosphatase type 5	3148358	4035375	474402	691832	26.1	29.7	1.3	0.3	0.9837	3.67	1	1	1
P28480	TCPA_RAT	Tcp1	T-complex protein 1 subunit alpha	92517086	83528971	560494	5322412	1	11	-1.1	0.2	1	23.74	8	8	8
Q5XIM9	TCPB_RAT	Cct2	T-complex protein 1 subunit beta	54993067	43035267	1621480	1004852	5.1	4	-1.3	0.003	1	19.81	6	7	7
Q7TPB1	TCPD_RAT	Cct4	T-complex protein 1 subunit delta	15356717	15743383	168864	1447715	1.9	15.9	1	0.8	1	9.09	3	3	3
Q68FQ0	TCPE_RAT	Cct5	T-complex protein 1 subunit epsilon	9848660	9742141	1131991	191769	19.9	3.4	-1	0.9	1	10.54	3	3	4
Q6P502	TCPG_RAT	Cct3	T-complex protein 1 subunit gamma	49850383	44021100	3492081	1858678	12.1	7.3	-1.1	0.2	1	17.06	6	6	6
Q673L6-2	TERT_RAT	Tert	Telomerase reverse transcriptase, Isoform 2	340546	339566	57100	35324	29	18	-1	1	0.9286	1.88	1	1	1
F1LN42	F1LN42_RAT	Tns1	Tensin 1	26650313	25739167	1070042	1845640	7	12.4	-1	0.7	1	4.71	5	5	5
F1LN91	F1LN91_RAT	Tns3	Tensin 3	1473170	1341077	339141	330326	39.9	42.7	-1.1	0.8	0.9435	1.66	1	1	1
D3ZYB8	D3ZYB8_RAT	Tex15	Testis expressed 15	4299583	5781683	1083637	1236180	43.7	37	1.3	0.4	0.9337	0.61	1	1	1
D3ZXP1	D3ZXP1_RAT	Ttc28	Tetratricopeptide repeat domain 28	1550583	2144383	101531	127907	11.3	10.3	1.4	0.02	0.9212	1.33	1	1	1
D3ZL50	D3ZL50_RAT	Ttc37	Tetratricopeptide repeat domain 37	1690217	1876083	245703	93540	25.2	8.6	1.1	0.5	0.9773	1.28	1	1	1
Q9QYU4	CRYM_RAT	Crym	Thiomorpholine-carboxylate dehydrogenase, splice variant or isoform	40029383	34626067	592747	1946538	2.6	9.7	-1.2	0.06	1	31.31	6	6	6
M0RAD1	M0RAD1_RAT	Crym	Thiomorpholine-carboxylate dehydrogenase, splice variant or isoform	24463717	21571517	713925	1362091	5.1	10.9	-1.1	0.1	1	26.2	5	5	5
Q7TP19	Q7TP19_RAT	Tpmt	Thiopurine S-methyltransferase	8339108	6905342	647776	1034032	13.5	25.9	-1.2	0.3	1	17.76	3	3	4
P11232	THIO_RAT	Txn	Thioredoxin	13759667	14708467	92038	392144	1.2	4.6	1.1	0.08	1	19.05	4	4	5
B0K010	B0K010_RAT	Txndc17	Thioredoxin domain-containing protein 17	6868133	7496617	118054	132921	3	3.1	1.1	0.02	0.9962	21.14	2	2	2
O89049	TRXR1_RAT	Txnrd1	Thioredoxin reductase 1, cytoplasmic	2208617	2000089	109380	84067	8.6	7.3	-1.1	0.2	0.9948	8.82	2	2	2
Q9Z0J5-2	TRXR2_RAT	Txnrd2	Thioredoxin reductase 2, mitochondrial, Isoform 2	7893889	4596767	344726	881088	7.6	33.2	-1.7	0.03	0.9937	2.65	1	1	1
Q920J4	TXNL1_RAT	Txnl1	Thioredoxin-like protein 1	4998967	3308333	311741	480295	10.8	25.1	-1.5	0.04	0.9955	5.19	1	1	1
P24329	THTR_RAT	Tst	Thiosulfate sulfurtransferase	82353552	82617167	2347384	6141672	4.9	12.9	1	1	1	18.86	5	7	8
Q5M7T9	THNS2_RAT	Thnsl2	Threonine synthase-like 2	68972072	63976348	1276016	5481079	3.2	14.8	-1.1	0.4	1	25.57	10	10	10
P62329	TYB4_RAT	Tmsb4x	Thymosin beta-4	7457850	9196200	1366556	547083	31.7	10.3	1.2	0.3	0.979	43.18	1	1	1
Q5BJN3	Q5BJN3_RAT	Tial1	Tia1 cytotoxic granule-associated RNA binding protein-like 1	26658667	28253617	1052756	1386058	6.8	8.5	1.1	0.4	0.9986	4.85	2	2	2
A2RUW1	TOLIP_RAT	Tollip	Toll-interacting protein	15649383	12639900	798087	935132	8.8	12.8	-1.2	0.07	1	10.22	2	2	2
Q9EQS0	TALDO_RAT	Taldo1	Transaldolase	89035000	73141450	9438235	7760890	18.4	18.4	-1.2	0.3	1	17.51	5	6	6
F1LPS8	F1LPS8_RAT	Pura	Transcriptional activator protein Pur-alpha	6489342	6593358	157316	202374	4.2	5.3	1	0.7	1	11.55	2	2	2
D4A8G5	D4A8G5_RAT	Tgfbi	Transforming growth factor, beta induced	6136429	5360031	341755	279109	9.6	9	-1.1	0.2	0.9955	7.45	2	2	2
P61589	RHOA_RAT	Rhoa	Transforming protein RhoA	3992300	4393808	265292	329775	11.5	13	1.1	0.4	0.9929	7.77	1	1	1
P31232	TAGL_RAT	Tagln	Transgelin	56455500	40801190	1110742	6237333	3.4	26.5	-1.4	0.07	1	34.83	6	6	6
Q5XFX0	TAGL2_RAT	Tagln2	Transgelin-2	94594493	115334751	1072705	4607405	2	6.9	1.2	0.01	1	72.86	12	14	18
Q9WVJ6	Q9WVJ6_RAT	Tgm2	Transglutaminase 2, C polypeptide	61506076	57640038	3178055	2176995	8.9	6.5	-1.1	0.4	1	23.62	10	10	12
P46462	TERA_RAT	Vcp	Transitional endoplasmic reticulum ATPase	147142350	148145580	3054775	15932405	3.6	18.6	1	1	1	22.7	12	15	18
G3V826	G3V826_RAT	Tkt	Transketolase	127602194	106213125	884953	8689343	1.2	14.2	-1.2	0.1	1	34.81	17	20	23
P63029	TCTP_RAT	Tpt1	Translationally-controlled tumor protein, splice variant or isoform	6614203	6193894	147228	685716	3.9	19.2	-1.1	0.6	0.9955	15.7	2	2	2
F1LP21	F1LP21_RAT	Timm8a1	Translocase of inner mitochondrial membrane 8	14003254	11410958	1015124	735626	12.6	11.2	-1.2	0.1	1	22.68	2	2	3
D3ZV76	D3ZV76_RAT	Timm8a2	Translocase of inner mitochondrial membrane 8A2	3956421	3920542	1091466	623377	47.8	27.5	-1	1	1	11.34	1	1	1
F1M7T6	F1M7T6_RAT	Ssr3	Translocon-associated protein subunit gamma	4680625	6256408	399280	653431	14.8	18.1	1.3	0.1	0.983	7.65	1	1	1
Q63584	TMEDA_RAT	Tmed10	Transmembrane emp24 domain-containing protein 10	57413117	51506717	1169812	6122860	3.5	20.6	-1.1	0.4	1	12.79	2	3	3
Q63524	TMED2_RAT	Tmed2	Transmembrane emp24 domain-containing protein 2	36126667	49985333	6443398	4413549	30.9	15.3	1.4	0.2	0.9945	6.47	1	1	1
Q6AYQ4	TM109_RAT	Tmem109	Transmembrane protein 109	8318067	7391200	860080	2001019	17.9	46.9	-1.1	0.7	0.9371	4.94	1	1	1
D3ZJZ0	D3ZJZ0_RAT	Tmem205	Transmembrane protein 205	6960217	7331700	279004	590825	6.9	14	1.1	0.6	0.9954	8.99	1	1	1
Q9Z142	TMM33_RAT	Tmem33	Transmembrane protein 33	6866300	6220617	480797	790059	12.1	22	-1.1	0.5	0.9138	4.86	1	1	1
Q9Z2Q1-2	SC31A_RAT	Sec31a	Transport Sec31A, Isoform 2	12371073	14005439	1444496	1682773	20.2	20.8	1.1	0.5	1	4.97	3	3	3
P02767	TTHY_RAT	Ttr	Transthyretin	174618617	210877000	4857458	9256111	4.8	7.6	1.2	0.03	1	66.67	9	10	15
P32089	TXTP_RAT	Slc25a1	Tricarboxylate transport protein, mitochondrial	50174117	27233267	3235245	8494525	11.2	54	-1.8	0.07	1	7.4	2	2	2
Q64428	ECHA_RAT	Hadha	Trifunctional enzyme subunit alpha, mitochondrial	209184167	236030492	6246845	11253694	5.2	8.3	1.1	0.1	1	28.57	19	21	23
Q60587	ECHB_RAT	Hadhb	Trifunctional enzyme subunit beta, mitochondrial	45327291	53433816	2131020	3519115	8.1	11.4	1.2	0.1	1	19.37	6	7	7
Q91ZW6-2	TMLH_RAT	Tmlhe	Trimethyllysine dioxygenase, mitochondrial, Isoform 2	1889333	1254975	287478	187702	26.4	25.9	-1.5	0.1	0.9974	3.7	1	1	1
P48500	TPIS_RAT	Tpi1	Triosephosphate isomerase, splice variant or isoform	182122025	203950400	13150441	7972139	12.5	6.8	1.1	0.2	1	69.48	13	16	21
M0R4U4	M0R4U4_RAT	Tpi1	Triosephosphate isomerase, splice variant or isoform	24129542	28025667	2850991	3097932	20.5	19.1	1.2	0.4	1	18.29	4	4	7
F1M6Z0	F1M6Z0_RAT	Trim66	Tripartite motif-containing 66	25644000	28146500	2645164	1933744	17.9	11.9	1.1	0.5	0.9842	0.96	1	1	1
Q642E6	Q642E6_RAT	Tpp1	Tripeptidyl peptidase I	2686067	2498717	374435	77292	24.1	5.4	-1.1	0.6	0.9947	3.73	1	1	1
Q64560	TPP2_RAT	Tpp2	Tripeptidyl-peptidase 2	4139550	2230092	1091316	279519	45.7	21.7	-1.9	0.2	0.962	1.04	1	1	1
M0R643	M0R643_RAT	Tsen2	tRNA-splicing ligase RtcB homolog, splice variant or isoform	2904950	3100058	385512	172821	23	9.7	1.1	0.7	0.9991	2.57	1	1	1
Q6AYT3	RTCB_RAT	Tsen2	tRNA-splicing ligase RtcB homolog, splice variant or isoform	4943400	4980642	266182	129537	9.3	4.5	1	0.9	0.9991	6.34	2	2	3
Q6AXW2	Q6AXW2_RAT	Tmod3	Tropomodulin 3	35525450	27657350	1600793	2107033	7.8	13.2	-1.3	0.04	1	23.58	4	4	4
P70566	TMOD2_RAT	Tmod2	Tropomodulin-2	10336433	10981717	1387652	1083985	23.3	17.1	1.1	0.7	0.9314	8.83	1	1	1
P04692-2	TPM1_RAT	Tpm1	Tropomyosin alpha-1 chain, Isoform 2	2324076	1814678	144246	160816	10.8	15.3	-1.3	0.08	0.9997	11.27	2	2	2
P04692-4	TPM1_RAT	Tpm1	Tropomyosin alpha-1 chain, Isoform 4	4080016	3411852	238142	138614	10.1	7	-1.2	0.07	0.9997	17.53	3	3	3
P04692-8	TPM1_RAT	Tpm1	Tropomyosin alpha-1 chain, Isoform 8	3121680	2452977	153793	276874	8.5	19.6	-1.3	0.1	0.9997	11.29	2	2	2
Q63610	TPM3_RAT	Tpm3	Tropomyosin alpha-3 chain	75121355	75828479	808262	4235578	1.9	9.7	1	0.9	1	52.82	14	15	17
Q63610-2	TPM3_RAT	Tpm3	Tropomyosin alpha-3 chain, Isoform 2	26398730	26758729	1141623	2018782	7.5	13.1	1	0.9	1	37.9	8	8	9
P09495	TPM4_RAT	Tpm4	Tropomyosin alpha-4 chain	69379704	64273246	1357339	4839049	3.4	13	-1.1	0.4	1	48.39	10	11	12
D3Z8M8	D3Z8M8_RAT	Tsc22d1	TSC22 domain family protein 1	2308042	2636908	157953	420988	11.9	27.7	1.1	0.5	0.9496	1.14	1	1	1
P68370	TBA1A_RAT	Tuba1a	Tubulin alpha-1A chain	26618455	30001100	2049050	1635481	13.3	9.4	1.1	0.3	1	17.29	5	5	9
Q6P9V9	TBA1B_RAT	Tuba1b	Tubulin alpha-1B chain	114363997	112570249	2416514	4280435	3.7	6.6	-1	0.7	1	42.13	14	16	25
Q6AYZ1	TBA1C_RAT	Tuba1c	Tubulin alpha-1C chain	85923391	87642641	2292860	3631717	4.6	7.2	1	0.7	1	32.74	11	13	19
Q5XIF6	TBA4A_RAT	Tuba4a	Tubulin alpha-4A chain	105052555	105607791	1327575	6534056	2.2	10.7	1	0.9	1	33.93	12	14	20
P85108	TBB2A_RAT	Tubb2a	Tubulin beta-2A chain	28128131	29975478	514090	979385	3.2	5.7	1.1	0.2	1	21.12	7	8	12
Q6P9T8	TBB4B_RAT	Tubb4b	Tubulin beta-4B chain	53367872	52627772	492231	1384293	1.6	4.6	-1	0.6	1	35.73	10	12	17
P69897	TBB5_RAT	Tubb5	Tubulin beta-5 chain	23292239	23356139	223639	2073401	1.7	15.4	1	1	1	8.78	3	3	3
G3V7C6	G3V7C6_RAT	Tubb4b	Tubulin, beta 4B class IVb	68405956	81343256	2247104	6647771	5.7	14.2	1.2	0.1	1	50.79	13	15	20
Q4QQV0	Q4QQV0_RAT	Tubb6	Tubulin, beta 6 class V	3713556	4177878	143912	260682	6.7	10.8	1.1	0.2	1	2.68	1	1	2
Q6PEC1	TBCA_RAT	Tbca	Tubulin-specific chaperone A	6945917	11212417	448073	750124	11.2	11.6	1.6	0.008	0.9963	17.59	1	1	1
B4F7C4	TDRD5_RAT	Tdrd5	Tudor domain-containing protein 5	5609717	6330600	1250662	549088	38.6	15	1.1	0.6	0.9745	1.81	1	1	1
F1MAB9	F1MAB9_RAT	Tpd52	Tumor D52	2084533	2605067	219897	368063	18.3	24.5	1.2	0.3	0.9886	8.48	1	1	1
D4A9G3	D4A9G3_RAT	Tnfaip8	Tumor necrosis factor, alpha-induced 8	1113216	1189093	27451	66703	4.3	9.7	1.1	0.4	0.9963	12.05	1	1	1
Q6PCT3	TPD54_RAT	Tpd52l2	Tumor protein D54	945177	898373	97919	116548	17.9	22.5	-1.1	0.8	0.9958	13.64	1	1	1
Q5RJR2	TWF1_RAT	Twf1	Twinfilin-1	7615683	8657183	571348	714249	13	14.3	1.1	0.3	0.9947	6.29	1	1	1
G3V908	G3V908_RAT	Kb15	Type II keratin Kb15	544860	1000002	106283	265522	33.8	46	1.8	0.2	0.9954	2.26	1	1	2
Q642A2	ATRAP_RAT	Agtrap	Type-1 angiotensin II receptor-associated protein	4639417	5405967	198745	684605	7.4	21.9	1.2	0.3	0.9962	20	1	1	1
G3V6B9	G3V6B9_RAT	Ptpn4	Tyrosine-protein phosphatase non-receptor type	5148617	4168883	363030	548223	12.2	22.8	-1.2	0.2	0.9188	1.08	1	1	1
Q4KM49	SYYC_RAT	Yars	Tyrosine--tRNA ligase, cytoplasmic	6178717	5055000	370282	725593	10.4	24.9	-1.2	0.2	0.976	4.36	1	1	1
A9UMV7	A9UMV7_RAT	Uqcr11	Ubiquinol-cytochrome c reductase, complex III subunit XI	4245583	3733817	403777	489151	16.5	22.7	-1.1	0.5	0.9928	21.43	1	1	1
Q68FT1	COQ9_RAT	Coq9	Ubiquinone biosynthesis protein COQ9, mitochondrial	3765333	3782250	1536600	871890	70.7	39.9	1	1	0.9938	6.73	1	1	1
D3ZVQ0	D3ZVQ0_RAT	Usp5	Ubiquitin carboxyl-terminal hydrolase	11646125	14791870	715205	1963919	10.6	23	1.3	0.2	1	6.06	4	4	4
B2RYG6	OTUB1_RAT	Otub1	Ubiquitin thioesterase OTUB1	5942117	2913467	998049	453125	29.1	26.9	-2	0.05	0.9717	5.54	1	1	1
P62982	RS27A_RAT	Rps27a	Ubiquitin-40S ribosomal protein S27a	25891539	17585196	1249735	3904561	8.4	38.5	-1.5	0.1	1	34.62	4	5	6
P62986	RL40_RAT	Uba52	Ubiquitin-60S ribosomal protein L40	13288205	9737863	833783	1726339	10.9	30.7	-1.4	0.1	1	21.25	3	4	5
Q9EQX9	UBE2N_RAT	Ube2n	Ubiquitin-conjugating enzyme E2 N, splice variant or isoform	16636984	14208422	634998	1167540	6.6	14.2	-1.2	0.1	1	20.39	2	2	2
Q7M767	UB2V2_RAT	Ube2v2	Ubiquitin-conjugating enzyme E2 variant 2	5109050	4339058	242200	560175	8.2	22.4	-1.2	0.3	0.995	6.8	1	1	1
B2RZA9	B2RZA9_RAT	Ube2l3	Ubiquitin-conjugating enzyme E2L 3	12846000	9965100	833955	1960569	11.2	34.1	-1.3	0.2	0.9963	9.74	1	1	1
Q5U300	UBA1_RAT	Uba1	Ubiquitin-like modifier-activating enzyme 1	41623392	31777380	1039737	2646938	4.3	14.4	-1.3	0.03	1	15.41	9	10	10
Q6T5E9	Q6T5E9_RAT	Ugt1a1	UDP glucuronosyltransferase 1 family, polypeptide A1	6587692	6789078	280976	376523	7.4	9.6	1	0.7	1	9.81	3	3	4
G3V6C4	G3V6C4_RAT	Ugdh	UDP-glucose 6-dehydrogenase	16381758	18943200	646397	890164	6.8	8.1	1.2	0.08	0.9999	16.63	5	5	5
Q4V8I9	Q4V8I9_RAT	Ugp2	UDP-glucose pyrophosphorylase 2	46905783	51836583	2260931	1726525	8.3	5.8	1.1	0.2	1	8.27	3	3	3
Q64550	UD11_RAT	Ugt1a1	UDP-glucuronosyltransferase 1-1	30894133	32808528	636979	2592168	3.6	13.7	1.1	0.5	1	12.34	5	5	6
P36511	UDB15_RAT	Ugt2b15	UDP-glucuronosyltransferase 2B15	1308334	1365697	344042	76189	45.5	9.7	1	0.9	0.9955	3.21	1	1	1
B5DEH4	B5DEH4_RAT	Uap1l1	UDP-N-acteylglucosamine pyrophosphorylase 1-like 1	1806117	1845600	172216	83114	16.5	7.8	1	0.8	0.9738	1.97	1	1	1
Q4KM73	KCY_RAT	Cmpk1	UMP-CMP kinase	36852200	43767683	1414143	4127521	6.6	16.3	1.2	0.2	1	33.67	5	6	7
F1LTC1	F1LTC1_RAT	Unc13b	Unc-13 homolog B	8636725	4951008	2006600	945932	40.2	33.1	-1.7	0.2	0.98	1.79	2	2	2
F1M1X3	F1M1X3_RAT	N/A	Uncharacterized protein	7676617	9473000	1074250	478776	24.2	8.8	1.2	0.2	0.9367	4.46	1	1	1
Q63357	MYO1D_RAT	Myo1d	Unconventional myosin-Id	8495117	9922817	497907	1156365	10.2	20.2	1.2	0.3	0.9884	1.89	1	1	1
Q9ERC1	MYO16_RAT	Myo16	Unconventional myosin-XVI	4637967	5642967	468290	429277	17.5	13.2	1.2	0.2	0.9079	0.84	1	1	1
P27590	UROM_RAT	Umod	Uromodulin	32420417	26491800	4096882	2465990	21.9	16.1	-1.2	0.3	0.9986	6.06	3	3	3
Q4KMB9	Q4KMB9_RAT	Ush1c	Usher syndrome 1C	5565267	4261333	918508	512996	28.6	20.9	-1.3	0.3	0.9416	3.65	1	1	1
P17559	UTER_RAT	Scgb1a1	Uteroglobin	21563167	16096317	1279624	3568758	10.3	38.4	-1.3	0.2	0.952	11.46	1	1	1
B2RZ78-2	VPS29_RAT	Vps29	Vacuolar protein sorting-associated protein 29, Isoform 2	3448125	7836708	293348	1038602	14.7	23	2.3	0.02	0.9829	6.99	1	1	1
G3V8A5	G3V8A5_RAT	Vps35	Vacuolar sorting 35 homolog	77228367	72593550	3389501	4345781	7.6	10.4	-1.1	0.4	0.9998	7.91	4	4	4
D3ZSL9	D3ZSL9_RAT	Slc27a2	Very long-chain acyl-CoA synthetase	567978	546906	85818	25745	26.2	8.2	-1	0.8	0.9182	2.26	1	1	1
P63045	VAMP2_RAT	Vamp2	Vesicle-associated membrane protein 2	1995194	1450056	138653	119536	12	14.3	-1.4	0.04	0.995	20.69	1	1	1
Q9Z2J5	VAMP5_RAT	Vamp5	Vesicle-associated membrane protein 5	8750233	8429233	399193	817336	7.9	16.8	-1	0.7	0.9218	12.75	1	1	1
Q9QUL6	NSF_RAT	Nsf	Vesicle-fusing ATPase	9570500	6918417	574407	623783	10.4	15.6	-1.4	0.04	0.9958	3.63	2	2	2
Q4KM74	SC22B_RAT	Sec22b	Vesicle-trafficking protein SEC22b	4363983	4630717	123653	461887	4.9	17.3	1.1	0.6	0.9531	5.58	1	1	1
B5DFA0	B5DFA0_RAT	Vil1	Villin 1	244401578	217640998	6053797	5289026	4.3	4.2	-1.1	0.03	1	32.41	19	19	24
D3Z8F1	D3Z8F1_RAT	Vill	Villin-like	20697033	16379467	709037	1137440	5.9	12	-1.3	0.03	0.9796	2.79	2	2	2
G3V8C3	G3V8C3_RAT	Vim	Vimentin	93699708	92761675	6360773	10416343	11.8	19.4	-1	0.9	1	45.71	17	17	21
P85972	VINC_RAT	Vcl	Vinculin	52357000	42310692	2029051	5283483	6.7	21.6	-1.2	0.2	1	16.79	12	12	14
Q3KR94	Q3KR94_RAT	Vtn	Vitronectin	2858433	5682300	41162	240427	2.5	7.3	2	0.0003	0.9958	3.77	1	1	2
F1M2D3	F1M2D3_RAT	Vdac1	Voltage-dependent anion channel 1	89271483	78323467	5314313	6340786	10.3	14	-1.1	0.3	1	57.09	12	13	15
Q9Z2L0	VDAC1_RAT	Vdac1	Voltage-dependent anion-selective channel protein 1	263326433	211410617	7534684	11036444	5	9	-1.2	0.02	1	81.27	18	21	28
P81155	VDAC2_RAT	Vdac2	Voltage-dependent anion-selective channel protein 2, splice variant or isoform	57365700	55040550	1866073	924677	5.6	2.9	-1	0.3	1	22.37	5	5	5
Q9R1Z0-2	VDAC3_RAT	Vdac3	Voltage-dependent anion-selective channel protein 3, Isoform 2	14104175	11500267	491634	520073	6	7.8	-1.2	0.02	0.9996	11.97	2	3	3
F1LSB3	F1LSB3_RAT	Cacna1g	Voltage-dependent T-type calcium channel subunit alpha-1G	2765900	2388728	213961	347784	13.4	25.2	-1.2	0.4	0.9879	0.61	1	1	1
P62815	VATB2_RAT	Atp6v1b2	V-type proton ATPase subunit B, brain isoform	124904950	113916750	1266264	6459107	1.8	9.8	-1.1	0.2	1	44.23	17	18	20
Q5FVI6	VATC1_RAT	Atp6v1c1	V-type proton ATPase subunit C 1	14386817	14204825	1186089	1310031	14.3	16	-1	0.9	1	12.3	4	4	4
P50408	VATF_RAT	Atp6v1f	V-type proton ATPase subunit F	8560699	9214055	654623	827600	13.2	15.6	1.1	0.6	1	38.66	3	3	3
F1LSU9	F1LSU9_RAT	Wash	WAS protein family homolog	8259917	5592725	698101	654395	14.6	20.3	-1.5	0.05	0.9907	3.51	1	1	1
Q80X08	FAM21_RAT	Fam21	WASH complex subunit FAM21	490886	531847	125763	115907	44.4	37.7	1.1	0.8	0.9485	1.66	1	1	1
D3ZVJ9	D3ZVJ9_RAT	Wdr20	WD repeat domain 20	2798300	3835633	219324	722164	13.6	32.6	1.4	0.2	0.9192	2.93	1	1	1
F1LWI8	F1LWI8_RAT	Wdr66	WD repeat domain 66	9811917	8984033	1002706	1430008	17.7	27.6	-1.1	0.7	0.9081	3.58	1	1	1
Q6QI90	Q6QI90_RAT	Wdr75	WD repeat domain 75	3340500	3089517	214689	449657	11.1	25.2	-1.1	0.6	0.9733	2.93	1	1	1
Q5RKI0	WDR1_RAT	Wdr1	WD repeat-containing protein 1	21629517	20335567	963050	1174278	7.7	10	-1.1	0.4	1	14.19	4	4	4
Q4V7A0	WDR61_RAT	Wdr61	WD repeat-containing protein 61	1834800	3529700	421646	574644	39.8	28.2	1.9	0.08	0.9958	6.56	1	1	1
Q5PQQ2	WBP11_RAT	Wbp11	WW domain-binding protein 11	24734000	16492933	499894	4861239	3.5	51.1	-1.5	0.2	0.9859	1.72	1	1	1
O54975	XPP1_RAT	Xpnpep1	Xaa-Pro aminopeptidase 1	28037417	25357783	1021694	2189029	6.3	15	-1.1	0.3	1	8.19	4	4	4
Q5I0D7	PEPD_RAT	Pepd	Xaa-Pro dipeptidase	71780933	75353967	2623027	5068629	6.3	11.7	1	0.6	1	18.5	7	7	8
G3V7T5	G3V7T5_RAT	Xylb	Xylulose kinase	11353250	10136992	680005	1297762	10.4	22.2	-1.1	0.5	1	11.94	4	4	4
D4A264	D4A264_RAT	Zadh2	Zinc binding alcohol dehydrogenase, domain containing 2	5542900	4358367	764413	612337	23.9	24.3	-1.3	0.3	0.994	3.98	1	1	1
F1M0H0	F1M0H0_RAT	Zfp318	Zinc finger 318	3898167	4257283	364639	640928	16.2	26.1	1.1	0.7	0.9675	1.12	1	1	1
F1LWS7	F1LWS7_RAT	Zfp871	Zinc finger 871	1640550	2038383	222667	411186	23.5	34.9	1.2	0.4	0.9199	2.28	1	1	1
D3ZCC2	D3ZCC2_RAT	Zscan20	Zinc finger and SCAN domain containing 20	563665	560747	57061	14705	17.5	4.5	-1	1	0.9657	2.71	1	1	1
D3ZVE0	D3ZVE0_RAT	Zfp407	Zinc finger protein 407	18772333	16718000	1062075	1021795	9.8	10.6	-1.1	0.2	0.9335	1.61	1	1	1
D4A0R1	D4A0R1_RAT	Zfpm2	Zinc finger protein, multitype 2	36101500	42152667	1940021	273437	9.3	1.1	1.2	0.09	0.9954	1.14	1	1	1
E9PTM2	E9PTM2_RAT	Zfc3h1	Zinc finger, C3H1-type containing	3503200	3383917	174683	97086	8.6	5	-1	0.6	0.9543	1.21	1	1	1
D4A3T4	D4A3T4_RAT	Zfyve1	Zinc finger, FYVE domain containing 1	5458333	5188883	668920	1343644	21.2	44.9	-1.1	0.9	0.9569	2.7	1	1	1
D4A7U1	D4A7U1_RAT	Zyx	Zyxin	14844400	14508600	324914	1256068	3.8	15	-1	0.8	0.9918	5.14	2	2	2
								11.9633	16.1904

## Sheet: P<0.05
Protein ID	Protein Entry	Gene Name	Protein Name	Protein Probability	Protein Coverage (%)	# of Unique Sequences	# of Identified Peptides	Total # of Identified Spectra	mean 7 wk	mean 32 wk	SEM 7 wk	SEM 32 wk	CV(%) 7 wk	CV(%) 32 wk	FC 32 wk 7 wk	p 32 wk 7 vs. wk
P26772	CH10_RAT	Hspe1	10 kDa heat shock protein, mitochondrial	1	51.96	8	10	14	223467350	180263967	5612576	11507468	4.4	11.1	-1.2	0.03
F1LU12	F1LU12_RAT	RGD1564865	20-alpha-hydroxysteroid dehydrogenase, similar to	0.9944	11.53	2	2	2	38506283	29441517	1703368	2576253	7.7	15.2	-1.3	0.04
Q63570	PRS6B_RAT	Psmc4	26S protease regulatory subunit 6B	1	9.09	2	2	2	23314767	20353033	658598	875631	4.9	7.5	-1.1	0.05
F1LMZ8	PSD11_RAT	Psmd11	26S proteasome non-ATPase regulatory subunit 11	0.9775	5.21	1	1	1	3423350	1398603	413438	405482	20.9	50.2	-2.4	0.02
P97532	THTM_RAT	Mpst	3-mercaptopyruvate sulfurtransferase	1	22.56	6	7	10	69344333	47825783	2641577	4095181	6.6	14.8	-1.4	0.01
P62271	RS18_RAT	Rps18	40S ribosomal protein S18, splice variant or isoform	0.9998	13.64	3	3	3	4798934	8163846	197018	178329	7.1	3.8	1.7	0.0002
D4AA93	D4AA93_RAT	RGD1565912	40S ribosomal protein S18, splice variant or isoform	0.9998	6.16	1	1	1	2237024	2876810	144118	188946	11.2	11.4	1.3	0.05
P60868	RS20_RAT	Rps20	40S ribosomal protein S20, splice variant or isoform	1	9.02	1	1	1	8062222	33723556	1685790	2455357	36.2	12.6	4.2	0.001
P60868	RS20_RAT	Rps20	40S ribosomal protein S20, splice variant or isoform	1	12.61	2	2	2	12978847	38991806	1617332	2380451	21.6	10.6	3	0.0008
P05765	RS21_RAT	Rps21	40S ribosomal protein S21	0.996	12.05	1	1	1	6693778	8061778	110130	405187	2.8	8.7	1.2	0.03
P62859	RS28_RAT	Rps28	40S ribosomal protein S28	0.9948	13.04	1	1	1	11649750	33868500	1637044	2718344	24.3	13.9	2.9	0.002
P62703	RS4X_RAT	Rps4x	40S ribosomal protein S4, X isoform	1	5	1	1	1	3443717	2156983	264514	306719	13.3	24.6	-1.6	0.03
D3ZX01	D3ZX01_RAT	Rps4y2	40S ribosomal protein S4, Y-linked 2	1	3.82	1	1	1	4976675	3074325	613235	233192	21.3	13.1	-1.6	0.04
Q9JLJ3	AL9A1_RAT	Aldh9a1	4-trimethylaminobutyraldehyde dehydrogenase	1	32.79	13	17	18	341405467	290795067	7932147	17086127	4	10.2	-1.2	0.05
O35567	PUR9_RAT	Atic	5-aminoimidazole-4-carboxamide ribonucleotide formyltransferase/IMP cyclohydrolase (Bifunctional purine biosynthesis protein PURH)	0.9457	2.87	1	1	1	4258783	9035317	852992	1045499	34.7	20	2.1	0.02
P97608	OPLA_RAT	Oplah	5-oxoprolinase	1	9.24	9	9	10	154216017	106405005	5529517	10953289	6.2	17.8	-1.4	0.02
P23358	RL12_RAT	Rpl12	60S ribosomal protein L12	0.9999	9.09	1	1	1	1464284	2167145	168880	106954	20	8.5	1.5	0.02
P41123	RL13_RAT	Rpl13	60S ribosomal protein L13	0.9973	14.69	3	3	3	11134914	7217865	615451	289380	9.6	6.9	-1.5	0.005
Q0QEW8	Q0QEW8_RAT	Rpl18	60S ribosomal protein L18	1	7.07	1	1	1	6850167	4899683	275980	185881	7	6.6	-1.4	0.004
P21531	RL3_RAT	Rpl3	60S ribosomal protein L3	1	11.66	3	3	4	43882700	29187283	4653770	2609152	18.4	15.5	-1.5	0.05
P60711	ACTB_RAT	Actb	Actin, cytoplasmic 1	1	73.87	26	41	62	388830133	459662529	17333647	14527316	7.7	5.5	1.2	0.04
G3V9E4	G3V9E4_RAT	Apeh	Acylamino-acid-releasing enzyme	0.9969	3.69	2	2	2	6228750	7944333	306974	281102	8.5	6.1	1.3	0.01
B1WC61	B1WC61_RAT	Acad9	Acyl-CoA dehydrogenase family, member 9	0.9935	5.44	2	2	2	29266483	15725138	1180346	2789486	7	30.7	-1.9	0.01
Q499N5	ACSF2_RAT	Acsf2	Acyl-CoA synthetase family member 2, mitochondrial	0.9992	5.53	2	2	2	13260833	15722917	249260	226140	3.3	2.5	1.2	0.002
D3ZZN3	D3ZZN3_RAT	Acss1	Acyl-CoA synthetase short-chain family member 1	1	16.28	9	10	12	186864575	155407783	3495599	10763930	3.2	12	-1.2	0.05
B5DFI3	B5DFI3_RAT	Ap1s1	Adaptor protein complex AP-1, sigma 1	0.9958	10.13	1	1	1	4178633	5901150	200134	590257	8.3	17.3	1.4	0.05
D3ZUY8	D3ZUY8_RAT	Ap2a1	Adaptor protein complex AP-2, alpha 1 subunit	0.9883	1.54	1	1	1	8323367	6253650	231517	415836	4.8	11.5	-1.3	0.01
D3ZWL6	D3ZWL6_RAT	Ahcyl2	Adenosylhomocysteinase	0.9596	3.79	2	2	3	14769317	17295500	644100	576667	7.6	5.8	1.2	0.04
Q05962	ADT1_RAT	Slc25a4	ADP/ATP translocase 1	1	21.48	4	4	5	39819372	33215211	778200	2169555	3.4	11.3	-1.2	0.05
Q8CG45	ARK72_RAT	Akr7a2	Aflatoxin B1 aldehyde reductase member 2	1	15.8	5	5	7	53716317	42410517	2947100	2795227	9.5	11.4	-1.3	0.05
G3V9W6	G3V9W6_RAT	Aldh3a2	Aldehyde dehydrogenase	0.9924	2.48	1	1	1	7505917	5433408	508484	219983	11.7	7	-1.4	0.02
A2VD16	A2VD16_RAT	Akr1c12l1	Aldo-keto reductase family 1, member C12-like 1	1	24.46	6	6	6	33549842	27314592	996630	1357576	5.1	8.6	-1.2	0.02
F1M5R3	F1M5R3_RAT	Abhd14b	Alpha/beta hydrolase domain-containing protein 14B	1	24.86	2	2	2	5477342	4390508	220896	319877	7	12.6	-1.2	0.05
F1M6Y6	F1M6Y6_RAT	LOC298111	Alpha2u globulin	1	28.18	4	7	8	37155478	28350690	1047035	2133383	4.9	13	-1.3	0.02
D3ZZ99	D3ZZ99_RAT	Add1	Alpha-adducin	1	17.59	6	6	6	21529354	16699924	279416	1574494	2.2	16.3	-1.3	0.04
P70473	AMACR_RAT	Amacr	Alpha-methylacyl-CoA racemase	1	35.08	9	9	10	56059890	48191591	580015	2219904	1.8	8	-1.2	0.03
P15684	AMPN_RAT	Anpep	Aminopeptidase N	1	38.55	30	38	45	333425471	279301239	4481352	10993107	2.3	6.8	-1.2	0.01
D3ZFK9	D3ZFK9_RAT	Amn	Amnion associated transmembrane protein	0.9311	3.05	1	1	1	8926967	6145667	805656	425977	15.6	12	-1.5	0.04
G3V9N8	G3V9N8_RAT	Ap1b1	AP-1 complex subunit beta-1	1	9.98	5	5	5	10305409	9096216	135726	426811	2.3	8.1	-1.1	0.05
P18484	AP2A2_RAT	Ap2a2	AP-2 complex subunit alpha-2	1	10.45	6	6	6	23564900	19632075	632144	1156845	4.6	10.2	-1.2	0.04
P62944	AP2B1_RAT	Ap2b1	AP-2 complex subunit beta	1	3.52	2	2	2	5296742	4037908	400774	76435	13.1	3.3	-1.3	0.04
P29975	AQP1_RAT	Aqp1	Aquaporin-1	1	11.52	3	3	4	30243817	23364050	364378	1942742	2.1	14.4	-1.3	0.03
D3ZWR3	D3ZWR3_RAT	Asnsd1	Asparagine synthetase domain containing 1	0.9447	2.23	1	1	1	4999200	3006283	547733	259772	19	15	-1.7	0.03
P11608	ATP8_RAT	Mt-atp8	ATP synthase protein 8	1	31.34	2	2	2	19060906	12496883	705602	1372238	6.4	19	-1.5	0.01
P19511	AT5F1_RAT	Atp5f1	ATP synthase subunit b, mitochondrial	1	31.64	7	11	14	115641045	95111470	2617130	3033568	3.9	5.5	-1.2	0.007
P31399	ATP5H_RAT	Atp5h	ATP synthase subunit d, mitochondrial	1	78.26	11	16	21	229149717	180364233	5999216	11242882	4.5	10.8	-1.3	0.02
G3V7Y3	G3V7Y3_RAT	Atp5d	ATP synthase subunit delta, mitochondrial	1	13.69	2	3	3	51728183	40661900	1478389	3479092	5	14.8	-1.3	0.04
P29419	ATP5I_RAT	Atp5i	ATP synthase subunit e, mitochondrial	1	21.13	2	3	4	51391067	34317450	4599884	1163207	15.5	5.9	-1.5	0.02
B2GUV5	B2GUV5_RAT	Atp6v1g1	ATPase, H transporting, lysosomal V1 subunit G1	1	30.51	3	3	3	47193417	31205950	1366625	5008888	5	27.8	-1.5	0.04
D4A1H0	D4A1H0_RAT	Atp6v0a4	ATPase, H+ transporting, lysosomal V0 subunit A isoform 4	0.9997	3.25	2	3	3	30047767	21917450	261631	1885849	1.5	14.9	-1.4	0.05
Q80W57	ABCG2_RAT	Abcg2	ATP-binding cassette sub-family G member 2	0.9967	2.74	1	1	1	11340433	5203100	1584856	546874	24.2	18.2	-2.2	0.02
D3Z9C4	D3Z9C4_RAT	B3galnt2	Beta-1,3-N-acetylgalactosaminyltransferase 2	0.9285	2.58	1	1	1	13900867	8046633	1435812	1344896	17.9	28.9	-1.7	0.04
Q561R9	LACB2_RAT	Lactb2	Beta-lactamase-like protein 2	1	16.67	3	3	5	22628667	16702650	1486154	1069361	11.4	11.1	-1.4	0.03
Q4FZV0	MANBA_RAT	Manba	Beta-mannosidase	0.994	2.27	1	1	1	648611	863106	27024	57973	7.2	11.6	1.3	0.03
Q05175	BASP1_RAT	Basp1	Brain acid soluble protein 1	1	35	3	4	4	21861050	13914350	1651945	661507	13.1	8.2	-1.6	0.01
G3V803	G3V803_RAT	Cdh2	Cadherin-2	0.9701	2.65	1	1	1	6455000	4498950	88095	324118	2.4	12.5	-1.4	0.004
P07171	CALB1_RAT	Calb1	Calbindin	1	62.45	14	17	21	170919405	131629995	5726262	3043076	5.8	4	-1.3	0.004
P62161	CALM_RAT	Calm1	Calmodulin	1	32.21	3	4	6	65846683	50021533	3930659	3836976	10.3	13.3	-1.3	0.04
Q07009	CAN2_RAT	Capn2	Calpain-2 catalytic subunit	0.9661	4.29	2	2	2	39945950	28846717	1988157	2507413	8.6	15.1	-1.4	0.03
P27139	CAH2_RAT	Ca2	Carbonic anhydrase 2	1	54.23	9	9	9	86382183	75140367	1871726	2372288	3.8	5.5	-1.1	0.02
Q7TP52	CMBL_RAT	Cmbl	Carboxymethylenebutenolidase homolog	0.9963	11.43	2	2	2	6567017	7781750	350687	263455	9.2	5.9	1.2	0.05
G3V7N5	G3V7N5_RAT	Cpt2	Carnitine O-palmitoyltransferase 2, mitochondrial	1	5.93	3	3	4	40143933	56227750	4020931	1810771	17.3	5.6	1.4	0.02
P04762	CATA_RAT	Cat	Catalase	1	46.11	20	24	31	311030333	248787817	11337383	14249787	6.3	9.9	-1.3	0.03
Q9WU82	CTNB1_RAT	Ctnnb1	Catenin beta-1	0.9933	1.54	1	1	2	13917167	10486933	441312	504320	5.5	8.3	-1.3	0.007
Q9EPT8	CLIC5_RAT	Clic5	Chloride intracellular channel protein 5	1	13.55	3	3	3	15669267	21254745	1031576	1134360	11.4	9.2	1.4	0.02
B5DEY9	B5DEY9_RAT	Csgalnact1	Chondroitin sulfate N-acetylgalactosaminyltransferase 1	0.9295	2.45	1	1	1	3057967	1608817	87987	118926	5	12.8	-1.9	0.0006
D3ZPR0	D3ZPR0_RAT	Cse1l	Chromosome segregation 1-like (S. cerevisiae)	1	3.91	2	2	2	8084167	6394600	241953	507464	5.2	13.7	-1.3	0.04
Q5U2X6	CCD47_RAT	Ccdc47	Coiled-coil domain-containing protein 47	0.9962	4.97	1	1	1	938336	1502083	12038	39765	2.2	4.6	1.6	0.0002
D3ZUX5	D3ZUX5_RAT	Chchd3	Coiled-coil-helix-coiled-coil-helix domain containing 3	0.9998	4.85	1	1	1	10695050	7403717	842314	512832	13.6	12	-1.4	0.03
F1MA59	F1MA59_RAT	Col4a1	Collagen, type IV, alpha 1	1	1.74	2	2	2	17625917	12143183	290960	516067	2.9	7.4	-1.5	0.0008
F1LUN5	F1LUN5_RAT	Col4a5	Collagen, type IV, alpha 5	1	2.39	1	1	1	14797417	9211000	231107	551530	2.7	10.4	-1.6	0.0007
P97846	CNTP1_RAT	Cntnap1	Contactin-associated protein 1	0.9506	0.58	1	1	1	11842450	8046833	538632	665575	7.9	14.3	-1.5	0.01
M0R6J6	M0R6J6_RAT	Ckmt2	Creatine kinase S-type, mitochondrial	1	2.18	1	1	1	3257346	1508925	344500	86370	18.3	9.9	-2.2	0.008
P25809	KCRU_RAT	Ckmt1	Creatine kinase U-type, mitochondrial	1	5.26	2	2	2	5920329	4196108	176726	347146	5.2	14.3	-1.4	0.01
P14841	CYTC_RAT	Cst3	Cystatin-C	0.9957	12.14	1	1	1	3839817	2736650	202089	180535	9.1	11.4	-1.4	0.02
Q64611	CSAD_RAT	Csad	Cysteine sulfinic acid decarboxylase	1	16.23	4	4	4	27354350	19610448	590790	361864	3.7	3.2	-1.4	0.0004
Q68FY0	QCR1_RAT	Uqcrc1	Cytochrome b-c1 complex subunit 1, mitochondrial	1	31.87	13	15	16	150799548	120189631	2604126	9571073	3	13.8	-1.3	0.04
Q5M9I5	QCR6_RAT	Uqcrh	Cytochrome b-c1 complex subunit 6, mitochondrial	1	20.22	1	2	2	14101883	12261100	331193	409800	4.1	5.8	-1.2	0.03
P10888	COX41_RAT	Cox4i1	Cytochrome c oxidase subunit 4 isoform 1, mitochondrial	1	37.87	9	10	12	179384717	157962400	2150572	3142372	2.1	3.4	-1.1	0.005
P11951	CX6C2_RAT	Cox6c2	Cytochrome c oxidase subunit 6C-2	1	36.84	3	4	4	108561717	80519817	2385778	1888033	3.8	4.1	-1.3	0.0008
P62898	CYC_RAT	Cycs	Cytochrome c, somatic	1	33.65	6	10	13	78523057	61135463	1184083	6332804	2.6	17.9	-1.3	0.05
P20817	CP4AE_RAT	Cyp4a14	Cytochrome P450 4A14	1	13.61	5	6	8	11932563	14683724	379799	733593	5.5	8.7	1.2	0.03
Q6Q0N1	CNDP2_RAT	Cndp2	Cytosolic non-specific dipeptidase	1	46.32	16	20	27	229997300	193340683	6015471	7931350	4.5	7.1	-1.2	0.02
Q6AYI1	Q6AYI1_RAT	Ddx5	DEAD (Asp-Glu-Ala-Asp) box polypeptide 5	0.996	1.95	1	1	1	22291167	17476083	1061346	891980	8.2	8.8	-1.3	0.03
D4ADE8	D4ADE8_RAT	Ddx3x	DEAD/H (Asp-Glu-Ala-Asp/His) box polypeptide 3, X-linked	0.9995	9	2	2	2	8363250	6182017	457843	263792	9.5	7.4	-1.4	0.01
P48675	DESM_RAT	Des	Desmin	0.9974	4.69	1	1	1	2344225	1660017	123003	105705	9.1	11	-1.4	0.01
Q7M0E3	DEST_RAT	Dstn	Destrin	1	21.82	3	4	5	18567413	15225293	611156	951287	5.7	10.8	-1.2	0.04
Q5RK17	Q5RK17_RAT	Diablo	Diablo homolog (Drosophila)	0.992	4.22	1	1	1	8206558	3919083	929874	427735	19.6	18.9	-2.1	0.01
B2GV15	B2GV15_RAT	Dbt	Dihydrolipoamide branched chain transacylase E2	0.9962	6.43	2	2	2	18003033	14770817	330463	748081	3.2	8.8	-1.2	0.02
Q5RKL4	Q5RKL4_RAT	Dmgdh	Dimethylglycine dehydrogenase	1	7.7	4	4	4	83523808	41885517	2617243	1758456	5.4	7.3	-2	0.0002
Q63342	M2GD_RAT	Dmgdh	Dimethylglycine dehydrogenase, mitochondrial	0.9997	3.38	2	2	2	64492742	27792717	3083588	1614021	8.3	10.1	-2.3	0.0005
F1M7X5	F1M7X5_RAT	Dpp4	Dipeptidyl peptidase 4	1	22.48	13	15	23	103957092	76387475	2379323	5173364	4	11.7	-1.4	0.008
D3ZN27	D3ZN27_RAT	Dnajc13	DnaJ (Hsp40) homolog, subfamily C, member 13	0.9997	1.25	2	2	2	10271742	7235550	716023	316546	12.1	7.6	-1.4	0.02
P25235	RPN2_RAT	Rpn2	Dolichyl-diphosphooligosaccharide--protein glycosyltransferase subunit 2	1	11.41	4	4	4	13342772	11277386	386356	400362	5	6.1	-1.2	0.02
O35303	DNM1L_RAT	Dnm1l	Dynamin-1-like protein	0.999	9.14	4	4	4	7930720	6000935	356820	181886	7.8	5.2	-1.3	0.009
Q66HC9	DNAI2_RAT	Dnai2	Dynein intermediate chain 2, axonemal	0.9988	4.85	2	2	2	18177600	12969534	720894	1231992	6.9	16.5	-1.4	0.02
Q68FR9	EF1D_RAT	Eef1d	Elongation factor 1-delta	1	22.06	4	4	4	9648325	8240008	302073	185736	5.4	3.9	-1.2	0.02
Q66HD0-2	ENPL_RAT	Hsp90b1	Endoplasmin, Isoform 2	1	39.97	18	20	23	143423856	115642803	2990333	9549799	3.6	14.3	-1.2	0.05
D3ZIL6	D3ZIL6_RAT	Echdc2	Enoyl Coenzyme A hydratase domain containing 2	0.9106	4.05	1	1	1	4428033	5620017	341103	135338	13.3	4.2	1.3	0.03
Q5M884	Q5M884_RAT	Eci3	Enoyl-Coenzyme A delta isomerase 3	1	27.06	5	5	5	26826692	21856658	625288	450743	4	3.6	-1.2	0.003
D3ZIP3	D3ZIP3_RAT	Epb4.1	Erythrocyte membrane protein band 4.1	0.9958	3.39	2	2	2	3962074	2844764	194498	174067	8.5	10.6	-1.4	0.01
A3E0T0	A3E0T0_RAT	Epb41l3	Erythrocyte protein band 4.1-like 3	1	15.29	9	10	10	57270767	41582945	4480616	2722267	13.6	11.3	-1.4	0.04
G3V874	G3V874_RAT	Epb41l3	Erythrocyte protein band 4.1-like 3, splice variant or isoform	1	11.73	8	9	9	38067550	28799045	1591727	1815033	7.2	10.9	-1.3	0.02
Q9JMB3	Q9JMB3_RAT	Epb41l3	Erythrocyte protein band 4.1-like 3, splice variant or isoform	1	8.87	7	8	8	34651634	26081412	1270573	1684855	6.4	11.2	-1.3	0.02
Q641X8	EIF3E_RAT	Eif3e	Eukaryotic translation initiation factor 3 subunit E	0.9883	2.47	1	1	1	16387000	11224283	1443255	1186901	15.3	18.3	-1.5	0.05
Q6P9U8	EIF3H_RAT	Eif3h	Eukaryotic translation initiation factor 3 subunit H	0.9568	4.83	1	2	2	2591695	1809900	209014	193354	14	18.5	-1.4	0.05
D3ZAZ0	D3ZAZ0_RAT	Eif3m	Eukaryotic translation initiation factor 3 subunit M	0.9862	7.22	1	1	1	963035	1364200	92657	51749	16.7	6.6	1.4	0.02
G3V7J7	G3V7J7_RAT	Eif5a2	Eukaryotic translation initiation factor 5A2	1	16.34	2	2	2	10378550	9188375	216858	57690	3.6	1.1	-1.1	0.006
Q3KRD8	IF6_RAT	Eif6	Eukaryotic translation initiation factor 6	0.9958	7.35	1	1	1	10814483	8597350	371773	680317	6	13.7	-1.3	0.05
Q3T1K5	CAZA2_RAT	Capza2	F-actin-capping protein subunit alpha-2	0.9907	9.79	2	2	2	15168100	13374333	570877	318436	6.5	4.1	-1.1	0.05
P07483	FABPH_RAT	Fabp3	Fatty acid-binding protein, heart	1	24.81	3	3	4	39116167	23044300	1012491	1714513	4.5	12.9	-1.7	0.001
P02793	FRIL1_RAT	Ftl1	Ferritin light chain 1	1	0.99	1	1	1	1016255	2049357	76129	246607	13	20.8	2	0.02
Q9QX79	FETUB_RAT	Fetub	Fetuin-B	0.9999	7.12	2	2	2	2874758	3879358	257673	155080	15.5	6.9	1.3	0.03
D3ZHA0	D3ZHA0_RAT	Flnc	Filamin C, gamma	0.9917	0.4	1	1	1	19112667	65089333	2003006	10074895	18.2	26.8	3.4	0.01
G3V7S0	G3V7S0_RAT	Folh1	Folate hydrolase	1	8.64	4	4	4	17128117	13763317	385046	964445	3.9	12.1	-1.2	0.03
F1M6W1	F1M6W1_RAT	Fah	Fumarylacetoacetase	1	26.32	7	8	10	62842083	46140117	2661759	4214457	7.3	15.8	-1.4	0.03
Q6AYQ8	FAHD1_RAT	Fahd1	Fumarylacetoacetate hydrolase domain containing 1	1	24.89	3	3	3	18764689	33105433	932369	4171357	8.6	21.8	1.8	0.03
B2RYW9	FAHD2_RAT	Fahd2	Fumarylacetoacetate hydrolase domain-containing protein 2	1	20.13	4	6	6	47138667	30177417	3024337	1989599	11.1	11.4	-1.6	0.009
M0R8W8	M0R8W8_RAT	Ggt1	Gamma-glutamyltranspeptidase 1, splice variant or isoform	1	19.27	7	7	11	52760542	43689600	1039553	2396130	3.4	9.5	-1.2	0.03
P07314	GGT1_RAT	Ggt1	Gamma-glutamyltranspeptidase 1, splice variant or isoform	1	16.9	8	8	12	64570042	54542717	818714	3107589	2.2	9.9	-1.2	0.04
M0RCH5	M0RCH5_RAT	Gnpda1	Glucosamine-6-phosphate deaminase 1	1	9.64	2	2	2	10402058	21135675	785291	1166415	13.1	9.6	2	0.002
G3V8Y1	G3V8Y1_RAT	Gba3	Glucosidase, beta, acid 3 (Cytosolic)	0.9999	19.72	3	3	3	15177617	9855167	636904	896302	7.3	15.8	-1.5	0.008
P19468	GSH1_RAT	Gclc	Glutamate--cysteine ligase catalytic subunit	1	46	25	30	40	563124167	477541917	6526098	26231784	2	9.5	-1.2	0.03
P09606	GLNA_RAT	Glul	Glutamine synthetase	1	37.53	12	12	14	217655483	161710650	9700997	17799305	7.7	19.1	-1.3	0.05
M0R4A8	M0R4A8_RAT	Enpep	Glutamyl aminopeptidase, splice variant or isoform	1	22.62	15	15	18	75697511	63771649	1749795	3639747	4	9.9	-1.2	0.04
P50123	AMPE_RAT	Enpep	Glutamyl aminopeptidase, splice variant or isoform	1	24.44	17	18	21	103388426	85618208	2861801	5661928	4.8	11.5	-1.2	0.05
D4ADD7	D4ADD7_RAT	Glrx5	Glutaredoxin 5 homolog (S. cerevisiae)	0.9963	17.11	2	2	2	19275483	13558517	1091422	1508079	9.8	19.3	-1.4	0.04
Q6PDW8	Q6PDW8_RAT	Gpx1	Glutathione peroxidase	1	67.59	6	7	9	45608692	60919292	2323245	5031172	8.8	14.3	1.3	0.05
P23764	GPX3_RAT	Gpx3	Glutathione peroxidase 3	1	34.51	6	7	10	90541183	124143083	2285542	7861698	4.4	11	1.4	0.01
P00502	GSTA1_RAT	Gsta1	Glutathione S-transferase alpha-1	1	37.39	8	12	17	163140526	130234647	6542315	7102301	6.9	9.4	-1.3	0.03
P04904	GSTA3_RAT	Gsta3	Glutathione S-transferase alpha-3, splice variant or isoform	1	49.77	7	11	16	69798430	91412467	1265916	5592903	3.1	10.6	1.3	0.02
Q9JLX3	Q9JLX3_RAT	Gsta3	Glutathione S-transferase alpha-3, splice variant or isoform	1	31.52	3	3	5	14075897	18205372	529266	1308251	6.5	12.4	1.3	0.04
P14942	GSTA4_RAT	Gsta4	Glutathione S-transferase alpha-4	1	40.54	6	7	7	48144854	40049572	1606098	1668185	5.8	7.2	-1.2	0.02
P46413	GSHB_RAT	Gss	Glutathione synthetase	1	45.57	15	15	17	173448600	145521867	2975462	7307544	3	8.7	-1.2	0.02
D3ZKR3	D3ZKR3_RAT	Gapdh	Glyceraldehyde-3-phosphate dehydrogenase	0.9963	9.88	2	2	2	31191250	54972517	4456666	2921075	24.7	9.2	1.8	0.01
D3Z9B0	D3Z9B0_RAT	Glod5	Glyoxalase domain containing 5	0.9958	8.78	1	1	2	6769633	4894933	203730	193986	5.2	6.9	-1.4	0.003
Q6IN37	Q6IN37_RAT	Gm2a	GM2 ganglioside activator	1	29.15	7	10	13	348996050	201171700	26076330	30293975	12.9	26.1	-1.7	0.02
F6T071	F6T071_RAT	Gorasp2	Golgi reassembly-stacking protein 2	0.9959	3.91	1	1	1	879036	1006903	2393	20385	0.5	3.5	1.1	0.02
Q3KRC4	GPC5C_RAT	Gprc5c	G-protein coupled receptor family C group 5 member C	0.9794	2.72	1	1	1	5898683	5215617	153354	158396	4.5	5.3	-1.1	0.04
D3ZC55	D3ZC55_RAT	Hspa12a	Heat shock 70kDa protein 12A	0.9842	1.93	1	1	1	12785683	18872000	1697965	776552	23	7.1	1.5	0.03
P63018	HSP7C_RAT	Hspa8	Heat shock cognate 71 kDa protein	1	33.23	17	18	24	87793771	75031819	1602996	3800463	3.2	8.8	-1.2	0.04
Q6P6G9	Q6P6G9_RAT	Hnrnpa1	Heterogeneous nuclear ribonucleoprotein A1	0.9896	3.53	1	1	1	10637875	8073917	379555	731017	6.2	15.7	-1.3	0.04
D4A0P4	D4A0P4_RAT	Hist3h3	Histone H3	1	8.09	1	1	2	1291696	917131	38743	45986	5.2	8.7	-1.4	0.003
P62804	H4_RAT	Hist1h4b	Histone H4	1	58.25	7	8	11	286647667	212195267	13244089	6854881	8	5.6	-1.4	0.008
F1LQI1	F1LQI1_RAT	Hagh	Hydroxyacyl glutathione hydrolase	1	20.06	4	5	5	22491470	15755058	1715209	1144146	13.2	12.6	-1.4	0.03
O35952	GLO2_RAT	Hagh	Hydroxyacylglutathione hydrolase, mitochondrial	1	20.71	4	5	5	20288353	15650642	1355327	624415	11.6	6.9	-1.3	0.04
F1LZJ4	F1LZJ4_RAT	Hyi	Hydroxypyruvate isomerase	0.9996	13.72	2	2	2	5232000	6535433	97347	221476	3.2	5.9	1.2	0.006
G3V712	G3V712_RAT	Krt7	Keratin complex 2, basic, gene 7	0.9991	4.38	2	2	2	15847783	22847200	687209	1795701	7.5	13.6	1.4	0.02
Q02974	KHK_RAT	Khk	Ketohexokinase	1	42.95	12	12	13	111687261	134557906	2463097	7027006	3.8	9	1.2	0.04
O88658	KIF1B_RAT	Kif1b	Kinesin-like protein KIF1B	0.9876	0.94	1	1	1	38411833	26907167	1597357	1431992	7.2	9.2	-1.4	0.006
Q7TPJ4	Q7TPJ4_RAT	Ldhd	Lactate dehydrogenase D	0.9945	3.19	1	1	1	4094883	5318883	181156	383640	7.7	12.5	1.3	0.04
D3ZQN7	D3ZQN7_RAT	Lamb1	Laminin, beta 1	1	8.45	8	11	11	60441869	52267221	2467221	1631768	7.1	5.4	-1.2	0.05
C0KUC5	C0KUC5_RAT	Lims1	LIM and senescent cell antigen-like domains 1 isoform D	0.9163	3.31	1	1	1	7478067	17561000	1543864	422715	35.8	4.2	2.3	0.003
Q5XI07	LPP_RAT	Lpp	Lipoma-preferred partner homolog	0.9878	1.58	1	1	1	10112583	6660833	575571	223177	9.9	5.8	-1.5	0.005
P42123	LDHB_RAT	Ldhb	L-lactate dehydrogenase B chain	1	49.4	14	18	22	191917148	152263138	9515803	8155950	8.6	9.3	-1.3	0.03
P98158	LRP2_RAT	Lrp2	Low-density lipoprotein receptor-related protein 2	1	21.22	77	87	106	1039056438	914761330	17272035	36286481	2.9	6.9	-1.1	0.04
Q62667	MVP_RAT	Mvp	Major vault protein	1	4.41	3	3	3	36663467	24260433	3439368	2842158	16.2	20.3	-1.5	0.05
D3ZTX4	D3ZTX4_RAT	Mgam	Maltase-glucoamylase	1	11.41	13	14	17	96245000	76496245	1177218	6495592	2.1	14.7	-1.3	0.04
P07861	NEP_RAT	Mme	Membrane metallo-endopeptidase (Neprilysin)	1	17.07	8	9	10	73934083	52969737	3142960	5141633	7.4	16.8	-1.4	0.03
A2IBE0	A2IBE0_RAT	Car14	Membrane-bound carbonic anhydrase 14	0.9939	3.56	1	1	1	3373000	5569517	687290	274348	35.3	8.5	1.7	0.04
P28826	MEP1B_RAT	Mep1b	Meprin A subunit beta	1	15.48	7	7	8	47203933	39413853	819113	1572212	3	6.9	-1.2	0.01
Q75Q39	TOM70_RAT	Tomm70a	Mitochondrial import receptor subunit TOM70	0.9963	4.75	2	2	2	9187025	5448925	1028680	929699	19.4	29.6	-1.7	0.05
F1M964	F1M964_RAT	Pmpca	Mitochondrial-processing peptidase subunit alpha	0.9996	6.7	2	2	3	3021510	1917677	258411	111711	14.8	10.1	-1.6	0.02
Q8R431	MGLL_RAT	Mgll	Monoglyceride lipase	1	13.2	3	3	3	30838033	24115367	495757	1352002	2.8	9.7	-1.3	0.01
D4A5I9	D4A5I9_RAT	Myo6	Myosin VI	1	11.1	10	10	11	92151250	82887358	2155465	2607938	4.1	5.4	-1.1	0.05
G3V6D9	G3V6D9_RAT	Slc9a3r2	Na(+)/H(+) exchange regulatory cofactor NHE-RF2	0.988	8.01	2	2	2	16142275	13631467	477098	598946	5.1	7.6	-1.2	0.03
B1WC26	B1WC26_RAT	Nans	N-acetylneuraminic acid synthase	1	9.19	2	3	3	46116950	30552233	3121851	3165431	11.7	17.9	-1.5	0.02
Q68FX9	SIR5_RAT	Sirt5	NAD-dependent protein deacylase sirtuin-5, mitochondrial	0.9365	5.81	1	1	1	700686	983179	41558	67974	10.3	12	1.4	0.02
D4A7L4	D4A7L4_RAT	Ndufb11	NADH dehydrogenase (Ubiquinone) 1 beta subcomplex, 11	1	21.19	2	2	2	32987217	22059417	1718895	2268891	9	17.8	-1.5	0.02
Q5XIH3	Q5XIH3_RAT	Ndufv1	NADH dehydrogenase (Ubiquinone) flavoprotein 1	1	25.22	6	7	8	56308550	46633400	1135209	3234165	3.5	12	-1.2	0.05
Q561S0	NDUAA_RAT	Ndufa10	NADH dehydrogenase [ubiquinone] 1 alpha subcomplex subunit 10, mitochondrial	1	24.23	6	6	7	61060133	45809317	1969093	4026845	5.6	15.2	-1.3	0.03
Q5BK63	NDUA9_RAT	Ndufa9	NADH dehydrogenase [ubiquinone] 1 alpha subcomplex subunit 9, mitochondrial	1	21.22	5	5	6	46223289	36077948	1836602	2033737	6.9	9.8	-1.3	0.02
Q641Y2	NDUS2_RAT	Ndufs2	NADH dehydrogenase [ubiquinone] iron-sulfur protein 2, mitochondrial	1	24.19	7	7	8	74536783	51610050	912922	3674657	2.1	12.3	-1.4	0.004
Q5XIF3	NDUS4_RAT	Ndufs4	NADH dehydrogenase [ubiquinone] iron-sulfur protein 4, mitochondrial	1	20	2	2	3	31162867	19769883	1736453	771658	9.7	6.8	-1.6	0.004
Q8SEZ0	Q8SEZ0_RAT	Mt-nd5	NADH-ubiquinone oxidoreductase chain 5	0.9453	1.81	1	1	1	6673725	4968292	262915	387568	6.8	13.5	-1.3	0.02
Q5BJZ3	Q5BJZ3_RAT	Nnt	Nicotinamide nucleotide transhydrogenase	1	10.77	8	8	9	64246900	53027267	1625755	1493939	4.4	4.9	-1.2	0.007
Q6JE36	NDRG1_RAT	Ndrg1	N-myc downstream regulated 1	1	38.07	8	8	11	62338550	48590400	1091506	1979680	3	7.1	-1.3	0.004
P19804	NDKB_RAT	Nme2	Nucleoside diphosphate kinase B	1	67.11	8	11	12	157395097	127362928	8231852	6764253	9.1	9.2	-1.2	0.05
Q5U2Z3	NP1L4_RAT	Nap1l4	Nucleosome assembly protein 1-like 4	0.9995	4.66	1	1	1	2341017	3436883	218134	265004	16.1	13.4	1.5	0.03
Q497B0	NIT2_RAT	Nit2	Omega-amidase NIT2	1	36.59	9	12	13	156489517	142277200	3617407	3521409	4	4.3	-1.1	0.05
D4A8C8	D4A8C8_RAT	Paxbp1	PAX3 and PAX7 binding protein 1	0.9086	3.05	1	1	1	8005233	5532167	515667	748664	11.2	23.4	-1.4	0.05
G3V9N2	G3V9N2_RAT	Pxmp2	Peroxisomal membrane protein 2	0.9826	10.82	1	1	1	824750	655841	36493	15508	7.7	4.1	-1.3	0.01
Q9WVK3	PECR_RAT	Pecr	Peroxisomal trans-2-enoyl-CoA reductase	1	27.06	5	5	7	58783483	42066567	1296139	2851420	3.8	11.7	-1.4	0.006
Q5XIP2	Q5XIP2_RAT	Pigk	Phosphatidylinositol glycan, class K	0.9409	4.05	1	1	1	12095233	5450250	1077318	1623607	15.4	51.6	-2.2	0.03
D3ZFX4	D3ZFX4_RAT	Pgm3	Phosphoglucomutase 3	0.9984	5.8	2	2	2	15117717	9335467	720463	1291435	8.3	24	-1.6	0.02
Q5I0D5	LHPP_RAT	Lhpp	Phospholysine phosphohistidine inorganic pyrophosphate phosphatase	0.9888	7.78	1	1	1	975846	1732467	125276	251999	22.2	25.2	1.8	0.05
Q63530	PTER_RAT	Pter	Phosphotriesterase-related protein	1	34.96	7	8	8	71778850	61344550	2325425	2591909	5.6	7.3	-1.2	0.04
P57093	PAHX_RAT	Phyh	Phytanoyl-CoA dioxygenase, peroxisomal	1	10.65	3	3	3	49413000	34261067	1939319	2393764	6.8	12.1	-1.4	0.008
Q6AXS5-2	PAIRB_RAT	Serbp1	Plasminogen activator inhibitor 1 RNA-binding protein, Isoform 2	0.902	4.08	1	1	1	5152800	3369600	454666	106501	15.3	5.5	-1.5	0.02
F1LZ05	F1LZ05_RAT	Parp14	Poly (ADP-ribose) polymerase family, member 14	0.9411	1.45	1	1	1	910977	1807983	116644	40942	22.2	3.9	2	0.002
B0BN18	PFD2_RAT	Pfdn2	Prefoldin subunit 2	0.994	9.09	1	1	1	13081117	6915483	1860906	549264	24.6	13.8	-1.9	0.03
Q2V057	PROD2_RAT	Prodh2	Probable proline dehydrogenase 2	0.9986	1.97	1	1	1	17257833	11123717	671341	1493537	6.7	23.3	-1.6	0.02
F1M959	F1M959_RAT	Egf	Pro-epidermal growth factor	0.9636	1.47	1	1	1	22667389	25662722	883406	483208	6.8	3.3	1.1	0.04
P62963	PROF1_RAT	Pfn1	Profilin-1	1	36.43	5	5	7	33393567	43696150	1720986	2244842	8.9	8.9	1.3	0.02
D4A882	D4A882_RAT	Pcca	Propionyl-CoA carboxylase alpha chain, mitochondrial	1	27.97	13	13	13	49778978	43747188	1244468	1510160	4.3	6	-1.1	0.04
Q4V8E2	Q4V8E2_RAT	Psmd14	Proteasome (Prosome, macropain) 26S subunit, non-ATPase, 14	0.9929	4.19	1	1	1	15724833	6550367	1394937	1624417	15.4	43	-2.4	0.01
Q63797	PSME1_RAT	Psme1	Proteasome activator complex subunit 1	1	14.06	3	3	3	13554737	10703625	398884	686658	5.1	11.1	-1.3	0.02
F1LSQ6	F1LSQ6_RAT	Psma7	Proteasome subunit alpha type, splice variant or isoform	0.996	11.42	2	2	2	4537789	5508569	244128	139526	9.3	4.4	1.2	0.03
Q6IE67	Q6IE67_RAT	Psma3	Proteasome subunit alpha type, splice variant or isoform	0.9908	8.24	2	2	2	12832844	9179731	821815	944523	11.1	17.8	-1.4	0.04
Q6IE67	Q6IE67_RAT	Psma3	Proteasome subunit alpha type, splice variant or isoform	0.9908	4.27	1	1	1	8836278	5705222	535964	611579	10.5	18.6	-1.5	0.02
P48004-2	PSA7_RAT	Psma7	Proteasome subunit alpha type-7, Isoform RC6-IS	0.996	6.05	1	1	1	1048906	1553894	79262	149308	13.1	16.6	1.5	0.04
F1LNN1	F1LNN1_RAT	Psmb3	Proteasome subunit beta type	0.9598	6.83	1	1	1	6060583	3584775	76090	445256	2.2	21.5	-1.7	0.005
F1M1W1	F1M1W1_RAT	Bucs1	Protein Bucs1 (Acyl-CoA synthetase medium-chain family member 1)	1	13.22	2	2	2	15276150	11504585	657181	744291	7.5	11.2	-1.3	0.02
G3V6T7	G3V6T7_RAT	Pdia4	Protein disulfide isomerase associated 4	1	6.38	3	3	3	16400700	18606900	276637	270580	2.9	2.5	1.1	0.005
G3V8Q6	G3V8Q6_RAT	Prkar2a	Protein kinase, cAMP-dependent, regulatory, type 2, alpha	0.9939	3.99	1	1	1	1961458	2529233	184803	32822	16.3	2.2	1.3	0.04
D3ZHA7	D3ZHA7_RAT	Myl6b	Protein LOC100359980	0.9424	4.35	1	1	1	24924333	16662500	602100	2032199	4.2	21.1	-1.5	0.02
Q9JKS6-2	PCLO_RAT	Pclo	Protein piccolo, Isoform 2	0.9308	0.39	1	1	1	342893	577317	38175	16548	19.3	5	1.7	0.005
P05942	S10A4_RAT	S100a4	Protein S100-A4	0.9016	8.91	1	1	1	9513833	6473717	841560	413607	15.3	11.1	-1.5	0.03
G3V647	G3V647_RAT	Pdxk	Pyridoxal kinase	1	46.15	10	14	17	53076439	46818110	608078	1770217	2	6.5	-1.1	0.03
P11980	KPYM_RAT	Pkm	Pyruvate kinase PKM	1	20.34	7	7	10	31230978	25523171	1048318	1518919	5.8	10.3	-1.2	0.04
B0BNK1	B0BNK1_RAT	Rab5c	RAB5C, member RAS oncogene family	0.9856	6.48	1	1	1	29054833	14894900	1518481	3744268	9.1	43.5	-2	0.02
E9PT65	E9PT65_RAT	Rdx	Radixin	0.9892	3.26	1	1	1	1951650	2855317	106765	311869	9.5	18.9	1.5	0.05
D4A8F2	D4A8F2_RAT	Rsu1	Ras suppressor protein 1	0.9714	10.04	1	1	1	1242837	2652167	286227	359859	39.9	23.5	2.1	0.04
Q6AXT5	RAB21_RAT	Rab21	Ras-related protein Rab-21	0.981	4.48	1	1	1	11790817	8197317	1205597	486162	17.7	10.3	-1.4	0.05
D3Z8L7	RRAS_RAT	Rras	Ras-related protein R-Ras	0.9955	7.34	1	1	1	4931500	2493625	334524	548618	11.7	38.1	-2	0.02
P42854	REG3G_RAT	Reg3g	Regenerating islet-derived protein 3-gamma	1	20.11	2	2	2	10861783	8096883	360127	613516	5.7	13.1	-1.3	0.02
P08424	RENI_RAT	Ren1	Renin	0.995	6.97	1	1	1	1084455	731228	84582	59860	13.5	14.2	-1.5	0.03
M0R6A7	M0R6A7_RAT	Rictor	RPTOR independent companion of MTOR, complex 2	0.9717	2.19	1	1	1	2079592	2305225	24205	36075	2	2.7	1.1	0.007
Q6B345	S10AB_RAT	S100a11	S100 calcium binding protein A11 (calizzarin)	1	16	1	1	2	999650	2372158	243027	186975	42.1	13.7	2.4	0.01
Q5U3Z7	Q5U3Z7_RAT	Shmt2	Serine hydroxymethyltransferase	0.9997	6.94	2	2	2	6195217	8318200	603012	434564	16.9	9	1.3	0.05
D4A9L2	D4A9L2_RAT	Srsf1	Serine/arginine-rich splicing factor 1	0.9803	8.87	2	2	2	12660800	9126583	355056	960862	4.9	18.2	-1.4	0.03
P12346-2	TRFE_RAT	Tf	Serotransferrin, Isoform 2	1	8.27	3	4	6	10573583	18026617	1085621	619161	17.8	5.9	1.7	0.004
Q5M7T5	Q5M7T5_RAT	Serpinc1	Serpin peptidase inhibitor, clade C (antithrombin), member 1	1	9.46	3	3	3	11740300	16660283	160024	655390	2.4	6.8	1.4	0.002
P02770	ALBU_RAT	Alb	Serum albumin	1	60.69	39	55	74	452831756	1078317317	22585319	109613760	8.6	17.6	2.4	0.005
G3V804	G3V804_RAT	Sfxn3	Sideroflexin 3	0.9857	4.67	1	1	1	2862792	4295100	401649	204489	24.3	8.2	1.5	0.03
P06685	AT1A1_RAT	Atp1a1	Sodium/potassium-transporting ATPase subunit alpha-1	1	42.03	37	45	56	724457700	613214500	17808093	31123212	4.3	8.8	-1.2	0.04
P06686	AT1A2_RAT	Atp1a2	Sodium/potassium-transporting ATPase subunit alpha-2	0.9852	1.67	2	2	2	11127467	8940833	567314	401129	8.8	7.8	-1.2	0.03
O35956	S22A6_RAT	Slc22a6	Solute carrier family 22 member 6	1	5.63	3	3	3	46765650	30096150	2683779	3770282	9.9	21.7	-1.6	0.02
G3V8X5	G3V8X5_RAT	Slc5a10	Solute carrier family 5 (sodium/sugar cotransporter), member 10	0.9999	5.37	2	2	2	4760450	6029767	198447	275140	7.2	7.9	1.3	0.02
P27867	DHSO_RAT	Sord	Sorbitol dehydrogenase	1	27.73	10	10	12	89642350	66920842	4839105	5436942	9.4	14.1	-1.3	0.04
B2RYP4	B2RYP4_RAT	Snx2	Sorting nexin 2	0.9984	4.43	2	2	2	10771633	8568100	135938	588704	2.2	11.9	-1.3	0.02
Q641Z9	Q641Z9_RAT	Sdhc	Succinate dehydrogenase complex, subunit C, integral membrane protein	0.9999	14.2	2	2	2	28688117	24509600	824339	1309258	5	9.3	-1.2	0.05
Q9WUW8	ST1C2_RAT	Sult1c2	Sulfotransferase 1C2	1	47.64	10	13	18	75391164	60334392	4286964	2819236	9.8	8.1	-1.2	0.04
P07632	SODC_RAT	Sod1	Superoxide dismutase [Cu-Zn]	1	56.49	9	16	22	402310850	311118583	20802696	24198690	9	13.5	-1.3	0.05
Q5XIM9	TCPB_RAT	Cct2	T-complex protein 1 subunit beta	1	19.81	6	7	7	54993067	43035267	1621480	1004852	5.1	4	-1.3	0.003
D3ZXP1	D3ZXP1_RAT	Ttc28	Tetratricopeptide repeat domain 28	0.9212	1.33	1	1	1	1550583	2144383	101531	127907	11.3	10.3	1.4	0.02
B0K010	B0K010_RAT	Txndc17	Thioredoxin domain-containing protein 17	0.9962	21.14	2	2	2	6868133	7496617	118054	132921	3	3.1	1.1	0.02
Q9Z0J5-2	TRXR2_RAT	Txnrd2	Thioredoxin reductase 2, mitochondrial, Isoform 2	0.9937	2.65	1	1	1	7893889	4596767	344726	881088	7.6	33.2	-1.7	0.03
Q920J4	TXNL1_RAT	Txnl1	Thioredoxin-like protein 1	0.9955	5.19	1	1	1	4998967	3308333	311741	480295	10.8	25.1	-1.5	0.04
Q5XFX0	TAGL2_RAT	Tagln2	Transgelin-2	1	72.86	12	14	18	94594493	115334751	1072705	4607405	2	6.9	1.2	0.01
P02767	TTHY_RAT	Ttr	Transthyretin	1	66.67	9	10	15	174618617	210877000	4857458	9256111	4.8	7.6	1.2	0.03
Q6AXW2	Q6AXW2_RAT	Tmod3	Tropomodulin 3	1	23.58	4	4	4	35525450	27657350	1600793	2107033	7.8	13.2	-1.3	0.04
Q6PEC1	TBCA_RAT	Tbca	Tubulin-specific chaperone A	0.9963	17.59	1	1	1	6945917	11212417	448073	750124	11.2	11.6	1.6	0.008
B2RYG6	OTUB1_RAT	Otub1	Ubiquitin thioesterase OTUB1	0.9717	5.54	1	1	1	5942117	2913467	998049	453125	29.1	26.9	-2	0.05
Q5U300	UBA1_RAT	Uba1	Ubiquitin-like modifier-activating enzyme 1	1	15.41	9	10	10	41623392	31777380	1039737	2646938	4.3	14.4	-1.3	0.03
B2RZ78-2	VPS29_RAT	Vps29	Vacuolar protein sorting-associated protein 29, Isoform 2	0.9829	6.99	1	1	1	3448125	7836708	293348	1038602	14.7	23	2.3	0.02
P63045	VAMP2_RAT	Vamp2	Vesicle-associated membrane protein 2	0.995	20.69	1	1	1	1995194	1450056	138653	119536	12	14.3	-1.4	0.04
Q9QUL6	NSF_RAT	Nsf	Vesicle-fusing ATPase	0.9958	3.63	2	2	2	9570500	6918417	574407	623783	10.4	15.6	-1.4	0.04
B5DFA0	B5DFA0_RAT	Vil1	Villin 1	1	32.41	19	19	24	244401578	217640998	6053797	5289026	4.3	4.2	-1.1	0.03
D3Z8F1	D3Z8F1_RAT	Vill	Villin-like	0.9796	2.79	2	2	2	20697033	16379467	709037	1137440	5.9	12	-1.3	0.03
Q3KR94	Q3KR94_RAT	Vtn	Vitronectin	0.9958	3.77	1	1	2	2858433	5682300	41162	240427	2.5	7.3	2	0.0003
Q9Z2L0	VDAC1_RAT	Vdac1	Voltage-dependent anion-selective channel protein 1	1	81.27	18	21	28	263326433	211410617	7534684	11036444	5	9	-1.2	0.02
Q9R1Z0-2	VDAC3_RAT	Vdac3	Voltage-dependent anion-selective channel protein 3, Isoform 2	0.9996	11.97	2	3	3	14104175	11500267	491634	520073	6	7.8	-1.2	0.02
F1LSU9	F1LSU9_RAT	Wash	WAS protein family homolog	0.9907	3.51	1	1	1	8259917	5592725	698101	654395	14.6	20.3	-1.5	0.05
